# Supplementary material for: Association of 25(OH)D serum level with biological aging: A Cross-Sectional Study of 2007–2016 NHANES surveys
Source: PLoS One. 2025 Aug 6;20(8):e0328107. doi: 10.1371/journal.pone.0328107 (PMC12327616; doi:10.1371/journal.pone.0328107)
Supplement: S2 File — (CSV) [file pone.0328107.s003.csv]

SEQN	RIAGENDR	RIDAGEYR	RIDRETH1	DMDEDUC2	RIDEXMON	INDFMPIR	WTINT2YR	WTMEC2YR	SDMVPSU	SDMVSTRA	WTMEC10	LBXVIDMS	LBDSALSI	LBDSCRSI	LBDSGLSI	LBXSAPSI	LBXLYPCT	LBXMCVSI	LBXRDW	LBXWBCSI	BMXBMI	SMQ020	SMQ040	WeekMetMin	BPXSY1	BPXSY2	BPXSY3	BPXSY4	BPXDI1	BPXDI2	BPXDI3	BPXDI4	BPQ020	BPQ040A	LBXGLU	LBXGH	DIQ010	sleepdur
41475	2	62	5	3	2	1.83	59356.356426	60045.772497	1	60	12009.1544994	58.8	36	45.97	5.88	113	20	92.1	13.4	8.5	58.04	2	NA	0	128	122	120	0	64	60	58	0	1	1	NA	5.7	2	6
41477	1	71	3	3	2	1.5	9935.266183	10074.150074	1	67	2014.8300147999998	81.8	45	67.18	7.99	44	33.8	89.4	12.7	9.6	30.05	1	3	0	144	148	142	0	60	60	38	0	1	1	NA	9.5	1	8
41479	1	52	1	1	1	2.2	8727.797555	9234.055759	1	70	1846.8111518	78.4	42	63.65	5.5	78	46.4	87.6	12.1	5.1	27.56	2	NA	6000	112	108	106	0	70	66	66	0	2	NA	113	5.7	2	6
41482	1	64	1	2	2	4.01	9811.075078	11602.178638	2	65	2320.4357276	61.9	45	61.88	7.94	85	22.3	89.4	12.4	9.4	33.64	1	3	360	116	114	118	0	78	80	72	0	1	1	NA	7	2	8
41483	1	66	4	4	1	1.14	8058.685296	7920.812275	2	66	1584.1624550000001	53.3	35	120.22	6	55	24	85.3	14.7	9.8	44.06	2	NA	0	110	112	106	0	62	56	66	0	1	1	NA	6.5	1	5
41486	2	61	1	1	1	1.75	5155.13885	5436.2409	1	73	1087.24818	51.1	43	54.81	6.22	101	36.3	90.7	11.7	5.6	31.21	2	NA	0	126	120	122	0	64	70	66	0	1	1	123	6.1	2	5
41489	2	40	1	3	1	2.15	25274.173117	25651.32401	1	66	5130.264802	19.4	41	63.65	4.77	81	34.1	70.1	13.4	8.1	36.59	2	NA	0	106	114	108	0	66	72	70	0	2	NA	99	5.4	2	6
41490	2	66	4	4	2	4.09	10371.465529	10026.335937	1	63	2005.2671874	22.6	40	63.65	5.27	79	42.7	83.5	14.1	6.1	27.69	1	3	0	128	134	132	0	64	62	62	0	2	NA	NA	5.9	2	7
41493	2	77	3	2	2	1.57	50854.748702	58059.118751	2	60	11611.823750200001	34.5	44	115.8	6.22	50	31.2	87	13.1	5.7	19.96	1	1	280	106	118	120	0	42	54	52	0	2	NA	NA	6.2	2	7
41494	1	40	1	3	1	1.3	14685.352512	14950.795292	1	65	2990.1590584	39.7	46	81.33	4.83	65	37	82.4	12.5	6.4	25.46	1	2	24480	120	108	114	0	78	64	72	0	2	NA	93	5.9	2	5
41495	1	61	3	5	1	5	64298.044476	80217.462635	2	66	16043.492527	76.5	38	72.49	5.55	54	21.3	89.6	12.5	9.3	25.53	1	3	960	102	98	100	0	64	62	60	0	2	NA	110	5.5	3	7
41498	1	68	4	1	1	1.63	7540.28696	8475.052838	1	72	1695.0105675999998	37.3	41	90.17	5.5	43	27.2	67.2	14.8	6.2	28.16	2	NA	0	226	204	200	0	96	88	90	0	1	1	111	5.8	2	6
41501	1	70	3	1	1	4.6	31035.468546	31071.384188	1	59	6214.2768376	59.3	43	90.17	8.72	41	25.1	90.3	13.4	7.1	36.27	1	3	720	150	144	140	0	70	66	68	0	1	1	164	6.3	1	7
41504	1	63	3	5	1	3.29	55319.990702	54933.708888	1	68	10986.7417776	67.8	45	107.85	4.44	63	36.3	94.6	12.7	5.1	23.32	1	3	3480	148	146	148	0	88	96	94	0	1	1	NA	5.2	2	8
41509	1	48	2	4	1	1.14	20950.841248	22468.669764	2	67	4493.733952799999	47.6	48	85.75	6.49	82	41.3	87.7	11.8	12.9	34.28	1	2	1440	142	138	128	0	100	102	98	0	2	NA	NA	7.8	2	6
41514	1	70	3	5	2	4.33	30137.047977	31072.534567	2	63	6214.5069134	79.6	43	91.94	9.27	64	23.7	87.2	12.8	6.8	29.65	1	3	3180	148	144	140	0	74	78	72	0	1	1	NA	6.8	1	7
41516	2	74	3	1	2	1.68	31860.187616	34106.143871	1	61	6821.2287742	68.9	41	72.49	21.43	90	34.2	102.3	12.9	5.1	36.95	1	3	0	124	126	124	0	68	62	62	0	1	1	422	5.8	1	6
41518	1	50	3	5	2	5	89486.193184	89649.812452	2	60	17929.9624904	96.2	46	110.5	4.94	70	36.7	85.3	12.7	5.2	29.12	2	NA	3600	114	112	124	0	72	66	76	0	2	NA	97	5.2	2	8
41519	1	70	4	3	1	2.04	10810.227513	11057.772773	1	68	2211.5545546000003	46.6	41	72.49	8.16	46	15.1	84.3	14.2	8	28.35	1	2	540	120	130	122	0	58	62	60	0	1	1	156	7.5	1	6
41522	1	72	3	4	1	1.21	10561.922943	10847.196379	2	72	2169.4392758000004	91.6	43	78.68	6.88	66	30.8	87.4	13.5	5.6	26.28	2	NA	400	150	156	158	0	56	0	0	0	1	1	132	5.9	2	8
41526	2	64	3	3	1	2.4	66962.871808	75587.645149	2	67	15117.5290298	116	47	69.84	5	74	42.5	78.4	13.3	6.1	25.84	1	3	360	132	126	124	0	82	86	82	0	2	NA	NA	5.9	2	8
41527	1	44	3	3	2	0.82	22505.36051	22501.080152	1	60	4500.2160304	102	48	99.01	5.16	53	33.3	88	12.6	6.3	26.89	2	NA	50880	136	130	130	0	86	84	86	0	1	2	NA	5.4	2	7
41531	1	43	2	2	2	1.81	23869.578891	24716.794479	2	61	4943.3588958	52.4	40	68.07	5.11	38	27.9	89	12.8	7.9	26.2	2	NA	5280	104	104	102	0	60	60	70	0	2	NA	NA	5.8	2	6
41536	2	44	3	4	2	5	119070.00525	118218.479697	2	60	23643.6959394	46.4	39	59.23	4.88	65	28.4	84.9	13.4	6.1	28.83	2	NA	180	0	114	118	0	0	90	88	0	1	1	97	5.2	2	7
41541	2	43	3	5	2	4.72	97373.946729	99236.780996	2	63	19847.3561992	66	41	58.34	5.44	71	45	92.7	13.2	8.2	35.7	2	NA	0	114	114	114	0	70	58	64	0	1	1	108	5.5	2	6
41542	2	60	4	3	1	1.16	10882.707368	10520.565264	1	59	2104.1130528000003	35.3	43	54.81	9.71	63	28.2	81.1	16	8.4	32.83	2	NA	0	128	126	124	0	66	72	62	0	1	1	189	NA	1	8
41545	2	40	1	1	1	1.27	20754.694808	20510.371506	2	70	4102.0743012	56.2	44	76.02	4.83	53	33.8	93.2	11.8	12.3	28.36	1	1	560	100	100	100	0	60	64	62	0	1	1	NA	5.9	2	7
41550	1	45	1	3	2	0.47	23869.578891	23928.571735	2	61	4785.714347	69.5	39	54.81	4.94	52	36.2	82.5	12.9	5.3	23.26	1	3	10320	112	104	102	0	64	68	62	0	2	NA	95	5.3	2	7
41552	1	54	3	4	2	0.73	24672.29151	24717.403075	2	60	4943.4806149999995	146	52	100.78	5.16	87	10.4	98.3	13.6	6.8	21.34	1	3	0	138	136	122	0	50	64	64	0	2	NA	NA	5.7	2	5
41555	2	78	4	1	1	0.6	15000.478637	16204.274814	1	71	3240.8549628	39.2	42	90.17	4.5	84	45.3	85	13	6	37.82	2	NA	0	168	170	160	0	74	72	70	0	2	NA	NA	5.4	2	8
41562	1	50	3	4	1	5	101584.686973	106265.339604	2	66	21253.0679208	42.7	42	71.6	5.44	68	46.3	93.1	11.7	7.9	36.8	2	NA	0	0	0	136	156	0	0	94	88	2	NA	NA	7.1	2	6
41565	1	72	3	3	2	1.46	9471.568094	9299.250643	1	60	1859.8501285999998	71.6	40	72.49	4.55	56	25.5	90.5	13.8	5.7	24.46	1	1	420	156	162	162	0	80	78	76	0	2	NA	NA	5.6	2	7
41567	1	51	2	4	1	2.92	12250.082775	13450.09872	1	68	2690.019744	67	42	81.33	5	99	23.8	91.1	12.5	10.4	25.47	1	2	560	98	96	90	0	60	66	62	0	2	NA	97	5.7	2	10
41570	1	55	3	1	2	0.76	25211.307341	27716.515754	2	59	5543.3031508	21.9	40	47.74	5.72	84	14.1	86.6	14.6	16.3	20.62	1	1	0	124	118	118	0	74	58	52	0	2	NA	114	6	2	2
41574	1	57	3	4	2	5	126291.04809	126521.962469	2	63	25304.392493800002	73.3	36	81.33	5.61	56	23.5	87.7	13.7	7.2	25.16	1	1	0	124	120	124	0	78	78	78	0	2	NA	105	5.8	2	5
41575	1	76	1	1	1	3.43	8022.258379	8523.786162	2	71	1704.7572324	75.6	38	120.22	3.94	73	28.4	88.6	14.1	4.7	27.77	1	3	6720	142	138	140	0	78	74	76	0	2	NA	NA	5.5	2	6
41576	1	68	4	2	1	3	7750.960967	8711.844004	2	67	1742.3688008000001	35.4	38	70.72	10.32	74	24.2	84.8	13.1	6.8	34.2	1	1	0	128	122	122	0	72	72	70	0	2	NA	NA	8.5	1	7
41578	2	67	3	5	2	5	59356.356426	60045.772497	1	60	12009.1544994	80	40	99.01	3.55	46	27.5	101.7	12.6	5.6	19.69	2	NA	480	132	124	132	0	72	76	80	0	1	1	NA	4.8	2	8
41579	2	71	3	3	2	3	55839.5211	55349.090094	2	60	11069.8180188	111	42	70.72	5.77	60	47	93.1	12	4.4	19.12	1	3	2160	146	144	136	0	84	82	80	0	2	NA	109	5.8	2	8
41587	2	44	4	4	1	0.86	25458.248274	27598.590118	2	68	5519.7180236	31.4	42	76.02	5.55	48	45.5	92.3	14.1	4.1	26.34	2	NA	0	110	110	112	0	80	76	76	0	2	NA	106	5.5	2	8
41589	1	76	1	5	1	1.4	10840.502033	11038.83107	1	66	2207.766214	57.5	39	99.01	6.11	110	27.9	90.8	13.3	5	29.83	1	3	200	114	114	118	0	72	62	70	0	2	NA	NA	5.4	2	9
41595	2	76	3	2	2	1.03	35990.287526	34984.678721	1	60	6996.935744199999	80.4	42	81.33	9.38	52	28.8	90.5	11.4	9.1	18.49	1	1	1680	104	110	106	0	54	38	30	0	2	NA	NA	5.6	2	6
41599	2	52	2	4	2	2.64	18454.554829	18729.940765	2	65	3745.988153	48.2	43	61.88	4.88	70	42.6	86.7	11.8	6	31.63	2	NA	21120	106	108	104	0	78	76	80	0	1	1	NA	5.3	2	6
41607	2	46	3	3	2	5	82333.450298	85620.508376	2	64	17124.1016752	74.1	40	53.92	5	40	16.2	93.5	11.6	7.4	26.7	1	3	720	140	132	124	0	74	78	70	0	2	NA	96	5.7	2	8
41612	2	80	3	2	2	2.14	37317.336964	41174.671402	2	60	8234.9342804	54.5	44	66.3	6.22	86	40.5	94.6	12.4	9.5	28.65	2	NA	0	92	88	96	0	56	50	56	0	2	NA	115	6.1	2	8
41613	1	71	4	5	1	5	6407.075641	6449.488543	2	70	1289.8977086	63.3	41	89.28	7.44	37	32.3	89.5	12.5	5.9	32.42	1	3	0	0	116	0	0	0	60	0	0	2	NA	144	6.5	1	9
41616	2	67	4	2	2	1.11	12310.329932	13812.587761	2	67	2762.5175522	36.9	39	69.84	4.39	282	47.6	81.7	12.3	4.4	33.37	1	3	240	124	0	0	0	70	0	0	0	1	2	83	5	2	7
41617	2	80	3	3	1	1.47	32485.478437	36050.492264	1	68	7210.0984528	98.1	36	116.69	4.55	50	15.6	93.2	12.5	8.2	23.74	1	3	0	0	0	0	0	0	0	0	0	1	1	88	5.3	2	12
41618	2	46	3	4	2	5	82333.450298	85620.508376	2	64	17124.1016752	97	43	76.91	4.66	43	29.8	61.7	15.8	11	37.79	2	NA	2160	130	122	130	0	86	84	82	0	2	NA	NA	5.8	1	6
41622	2	41	3	3	2	1.04	30055.17538	29840.2367	1	61	5968.04734	36.3	39	63.65	4.88	65	24.6	87.3	12.1	10.9	42.69	2	NA	0	106	102	106	0	68	66	64	0	2	NA	NA	5.1	2	8
41624	2	68	2	1	1	2.71	7277.593295	7674.429627	2	66	1534.8859254000001	93.4	44	49.5	6.16	82	25.5	92.9	12.5	9	25.83	2	NA	960	116	112	110	0	74	76	70	0	1	1	122	5.6	1	8
41627	2	80	3	3	1	5	32485.478437	36050.492264	1	68	7210.0984528	92.3	39	54.81	5.38	78	27.5	94.3	13.1	8.4	24.04	1	3	1260	130	128	132	0	42	50	42	0	2	NA	NA	5.2	2	7
41636	2	61	1	3	1	1.81	6838.955768	7405.503199	2	70	1481.1006398	55.5	46	61.88	6.72	94	27.5	88.5	11.4	7.1	26.44	2	NA	560	142	130	138	0	100	96	100	0	2	NA	NA	5.4	2	8
41642	2	73	3	3	2	1.57	33536.861455	36376.133315	1	63	7275.2266629999995	125	43	72.49	5.05	38	27.5	83.6	16.8	5.7	27.16	2	NA	4320	122	124	122	0	92	84	90	0	2	NA	NA	6	2	8
41648	1	58	3	3	2	5	104240.230169	104430.826165	2	61	20886.165233	81.1	40	121.99	5.55	86	25.9	69.1	23	6.8	28.51	2	NA	4320	144	146	144	0	86	82	76	0	1	1	NA	5.3	2	6
41652	2	70	5	5	1	3.21	39806.315534	40952.531203	2	67	8190.5062406	51.5	37	55.69	4.33	98	32.6	94.1	12.3	6.2	26.43	2	NA	1800	174	166	162	0	82	82	84	0	1	1	87	5.6	2	7
41666	2	43	3	4	1	2.9	78434.78194	77873.857962	1	59	15574.771592399999	80.1	41	72.49	5.61	69	41.1	86.4	13.2	5.6	32.41	1	3	3120	116	112	112	0	84	84	86	0	1	2	117	4.6	2	7
41668	1	66	4	5	2	5	6004.535599	6082.458728	2	62	1216.4917455999998	62.8	41	86.63	5.16	67	29.2	89.8	12.4	4.6	28.28	2	NA	12560	108	104	106	0	62	62	68	0	2	NA	NA	5.8	2	6
41672	2	63	1	2	1	2.56	8427.714776	9110.641805	2	70	1822.1283609999998	61.7	41	81.33	7.6	73	22.1	94.1	12.5	8.5	23.42	2	NA	2160	152	152	158	0	86	84	80	0	1	1	NA	6.1	2	5
41675	2	71	3	3	2	1.15	23231.846487	23272.046805	2	59	4654.409361	41.7	37	61.88	6.94	49	16.7	95	14.9	8.9	24.53	1	1	0	0	0	92	0	0	0	60	0	2	NA	139	6.3	1	6
41676	2	61	3	4	2	1.96	52544.860904	53155.162373	2	63	10631.0324746	83	43	63.65	4.83	77	33.3	94.8	11.8	5.3	23.31	1	3	4080	160	150	150	0	96	86	96	0	2	NA	NA	5.3	2	7
41677	1	71	3	3	1	3.02	28468.94398	28069.713244	2	68	5613.9426488	50.6	41	99.89	4.5	88	34.9	77.4	15.3	8.1	36.98	2	NA	680	156	158	152	0	90	94	92	0	1	1	NA	6	2	8
41683	1	72	3	4	2	5	31044.240133	31882.733001	2	62	6376.5466002	64.4	44	111.38	5.72	100	28.6	89.1	13.5	9.2	27.19	2	NA	1600	136	116	114	0	70	68	70	0	1	1	NA	6.1	2	9
41690	1	52	1	5	2	5	17560.193207	18832.378972	2	65	3766.4757944	61.8	39	74.26	6.61	61	48.3	89.2	13.1	5.2	30.95	1	3	7680	122	114	120	0	70	70	64	0	1	1	123	5.9	2	8
41691	1	60	3	3	2	5	53088.2953	51939.933025	2	63	10387.986605	71.7	37	93.7	4.88	53	34.5	87.8	13.1	5.7	31.98	2	NA	2640	126	122	130	0	84	82	80	0	1	1	91	5.6	2	8
41693	1	50	4	4	2	5	18724.122718	19714.519644	1	74	3942.9039288	53.4	36	96.36	4.44	52	39.3	91.9	12.6	5.7	35.12	1	1	36480	142	146	148	0	86	82	80	0	2	NA	87	5.6	2	6
41698	1	42	3	4	2	4.14	108122.630461	110537.619006	1	69	22107.523801199997	73.5	42	90.17	4.66	74	36.8	85.6	12.9	10.8	34.52	2	NA	0	112	110	108	0	86	80	82	0	2	NA	NA	5.7	2	8
41699	1	51	4	4	1	4.75	19455.192916	20990.824731	1	65	4198.1649462000005	35.6	41	107.85	5.94	41	25	82.8	13.4	5.9	41.12	1	3	7200	110	0	0	0	64	0	0	0	1	1	NA	6	1	7
41702	2	55	4	3	1	3.43	22428.724303	22837.22915	1	59	4567.44583	37.6	46	72.49	5.94	74	28.8	80.6	13.9	7.9	45.13	2	NA	0	140	144	148	0	74	80	76	0	2	NA	121	6.4	2	8
41711	2	73	3	3	2	3.65	44933.414348	48737.532366	1	71	9747.5064732	91.2	41	107.85	5.77	116	33.5	94.9	11.7	6.3	29.08	2	NA	720	130	130	128	0	54	62	54	0	1	1	NA	5.3	2	8
41713	1	42	3	4	2	1.28	22505.36051	22501.080152	1	60	4500.2160304	57.1	44	107.85	6.44	55	22.2	94.8	13.2	7.1	17.89	1	1	16880	106	104	110	0	60	60	54	0	2	NA	NA	5.5	2	8
41715	2	74	3	3	2	1.46	29571.572974	28867.392056	1	62	5773.4784112	104	43	81.33	5.5	39	32.2	96.6	13.4	4.8	24.33	2	NA	2400	122	118	124	0	68	68	68	0	1	1	NA	5.6	2	8
41717	2	72	3	2	2	2.34	33715.313253	32773.269768	1	67	6554.6539536	69.7	46	63.65	5.66	38	44.2	91.3	12	7	23.87	1	3	6600	206	186	180	0	66	82	74	0	1	1	NA	7.2	1	7
41718	2	50	1	1	1	0.64	16965.190773	17218.351848	1	66	3443.6703695999995	59.2	41	37.13	5.5	94	38.1	85.5	13.3	5.9	35.28	2	NA	0	136	132	132	0	74	82	88	0	2	NA	104	5.7	2	8
41725	2	77	3	3	1	1.05	30497.975725	33079.971788	1	66	6615.9943576000005	80.8	44	72.49	5.27	32	22.5	82.8	12.4	5.1	26.36	2	NA	2400	142	142	150	0	0	50	0	0	2	NA	110	5.4	2	7
41728	2	47	3	5	1	5	143385.980606	147472.718829	2	65	29494.543765799997	105	45	63.65	4.55	67	26.7	90	12.1	4.1	18.2	2	NA	4200	0	108	98	104	0	76	80	72	2	NA	88	5.6	2	8
41729	1	53	3	2	2	5	83459.201226	83611.800559	2	63	16722.3601118	71.3	44	93.7	6.49	43	43.7	89.7	12.2	6.3	38.63	1	3	120	120	126	112	0	92	90	88	0	1	1	123	5.7	2	7
41735	2	64	3	5	2	5	67933.991412	70814.008943	2	62	14162.801788599998	84.4	41	60.11	6.22	86	26.5	86.6	12.7	7.7	25.4	2	NA	960	128	124	126	0	72	64	62	0	1	1	NA	5.6	2	8
41739	1	69	4	1	1	0.99	7963.934774	8380.580277	1	72	1676.1160553999998	29.5	40	169.73	6.11	144	21.5	94.9	14.4	5.8	30.93	2	NA	0	126	126	118	0	70	68	70	0	1	1	120	6.5	1	4
41740	1	79	4	5	1	2.88	10178.007014	10843.372199	2	68	2168.6744398	58.9	39	91.05	5.16	626	33.5	87.2	13.1	5.1	28.18	2	NA	5280	158	166	160	0	62	64	64	0	1	1	NA	6.1	2	5
41751	2	73	3	3	2	2.56	20747.605945	20783.50754	2	59	4156.701508	39.3	47	72.49	6.61	68	39.7	95.9	12.1	8.4	40.45	2	NA	1200	144	0	0	0	80	0	0	0	1	1	NA	6.8	1	9
41753	1	78	3	4	2	2.88	44554.06331	44152.122338	2	60	8830.4244676	50.7	42	86.63	21.43	89	28.1	82	14.4	7.6	37.68	1	3	0	152	144	156	0	76	76	70	0	2	NA	NA	12	2	8
41755	2	79	3	2	2	1.76	33715.313253	32773.269768	1	67	6554.6539536	65	42	213.93	4.44	67	24.5	95.1	13.1	8	25.79	1	3	0	128	124	128	0	52	58	56	0	1	1	NA	5.8	2	8
41756	2	60	1	1	1	2.27	8498.114173	8961.503693	2	65	1792.3007386000002	76.6	39	54.81	5.16	60	36.7	90.3	11.7	4.1	29.56	2	NA	720	0	0	0	0	0	0	0	0	2	NA	97	5.7	2	8
41759	1	41	3	2	2	1.01	26649.742954	26644.674363	2	59	5328.9348726	65.2	45	79.56	4.77	65	34.2	91.6	13.1	10.4	24	1	1	1440	122	116	122	0	84	74	76	0	2	NA	NA	5.8	2	8
41760	2	73	3	3	2	1.57	33715.313253	33773.65413	1	67	6754.730826000001	148	42	72.49	5.55	81	36.5	94.4	11.9	6.1	28.2	2	NA	1320	0	126	0	0	0	64	0	0	1	1	105	5.4	2	7
41761	2	54	3	5	1	5	116947.251222	117393.474332	2	70	23478.6948664	82.1	46	66.3	4	90	35	93.9	11.4	5.6	23.05	2	NA	1920	100	100	98	0	62	64	62	0	1	1	NA	5.4	2	7
41764	1	54	3	5	2	4.84	63806.113335	63922.778367	1	60	12784.5556734	70.9	43	90.17	5.38	104	36	91.4	11.8	3.6	26.09	1	3	960	114	108	110	0	64	66	64	0	1	1	106	5.7	2	7
41768	2	57	1	5	1	5	11163.525083	11330.11148	1	65	2266.022296	28.3	47	54.81	4.94	88	32.3	89.6	12.7	8	28.5	2	NA	0	114	116	118	0	72	68	70	0	1	1	NA	5.5	2	8
41770	2	71	2	1	1	1.24	8534.313872	9586.988453	1	72	1917.3976906	47.6	40	63.65	6.99	75	26.9	106	14.1	5.3	31.13	2	NA	0	134	132	128	0	72	74	72	0	1	1	NA	5.4	2	5
41771	2	80	2	2	2	2.45	6340.396598	7395.03803	1	62	1479.007606	77.8	42	54.81	5.44	125	38.6	92.5	12.4	6.5	26.75	2	NA	16080	188	168	170	0	82	74	80	0	2	NA	NA	5.6	2	8
41772	1	69	2	2	2	2.86	7817.358091	8986.38881	2	61	1797.2777620000002	65.4	42	79.56	6.27	70	33.6	82.6	13.6	4.6	25.95	1	3	1680	142	132	132	0	76	78	76	0	2	NA	116	6.2	2	8
41776	2	48	1	4	1	1.64	20002.446998	21694.302536	2	71	4338.8605072	53.3	44	60.11	4.83	75	35	88.5	13.1	6.8	24.24	2	NA	0	130	126	122	0	84	76	80	0	2	NA	95	5.5	2	8
41782	1	66	3	3	2	4.38	46864.678897	47353.391877	1	61	9470.6783754	28.7	41	107.85	6.99	59	24.3	88.6	12.9	8.2	32.03	1	1	0	120	116	120	0	74	74	74	0	2	NA	NA	6.8	2	6
41783	2	80	3	5	2	1.57	29122.70324	32335.496858	1	67	6467.099371599999	60.5	39	81.33	4.27	64	28.2	92.1	13.4	7.4	26.65	2	NA	840	138	138	134	0	50	48	50	0	2	NA	89	5.7	2	7
41791	1	78	3	2	2	2.56	28153.114415	27640.921197	1	67	5528.1842394	83.2	43	90.17	6.38	49	26.5	92	11.9	7.1	35.68	1	3	7740	126	110	120	0	64	64	62	0	1	1	NA	6	2	7
41793	1	43	3	3	1	1.18	26731.560334	27906.909089	1	65	5581.3818178	56.3	36	72.49	4.94	64	30.2	86.1	12.5	7.3	39.23	2	NA	5400	118	126	126	0	94	94	92	0	1	1	92	4.9	2	7
41794	1	44	3	3	2	1.61	30828.748341	31916.008289	1	61	6383.2016578	76.8	43	90.17	5.27	76	36.1	87.2	12.1	5.1	30.29	1	1	3000	118	124	122	0	80	76	82	0	2	NA	NA	5.7	2	6
41797	1	69	3	3	2	2.08	50123.664304	50005.945699	1	60	10001.1891398	75.3	45	81.33	5.16	85	22.5	92.8	13.1	6.8	28.15	1	3	600	128	120	122	0	76	72	78	0	1	1	NA	5.4	2	6
41808	2	68	3	3	2	3.65	59356.356426	60045.772497	1	60	12009.1544994	76.2	42	54.81	4.5	61	24.5	91.2	12.1	6.1	23.48	2	NA	0	142	138	124	0	70	66	60	0	2	NA	87	5.6	2	8
41814	1	80	3	2	2	1.44	14253.939163	14694.738072	2	60	2938.9476144	83.8	41	80.44	6.66	93	4.9	88.9	13	22.8	27.97	1	3	1680	126	128	124	0	74	76	74	0	2	NA	NA	5.6	2	7
41827	1	78	3	5	2	4.38	28004.102782	27494.620552	1	63	5498.9241104	52.6	42	99.01	4.94	143	18.2	101.4	13.3	10.6	25.65	2	NA	0	106	110	104	0	86	90	90	0	2	NA	NA	5.6	2	9
41834	1	43	3	5	1	5	75479.639785	78103.146596	1	70	15620.629319200001	61.8	44	54.81	4.44	43	40.2	94.8	11.6	3.6	27.36	1	2	2160	118	120	118	0	58	68	66	0	2	NA	NA	4.7	2	8
41838	2	58	3	1	2	1.18	33492.414424	33843.656774	2	62	6768.7313548	87.3	41	60.11	6.44	53	25.3	91.9	12	7.3	36.21	2	NA	4320	116	120	122	0	86	86	82	0	1	1	NA	6.8	2	8
41839	2	43	1	2	1	0.63	17893.049529	21137.582644	2	70	4227.5165288	39.6	41	54.81	4.33	61	20.2	90.2	12.1	7.6	28.36	2	NA	400	110	102	110	0	56	58	56	0	2	NA	89	5.3	2	6
41840	2	75	3	2	2	1.2	36091.211725	38635.430349	2	63	7727.086069800001	70.7	43	88.4	5.22	47	30.5	88.5	12.6	6.9	30.19	2	NA	3600	130	134	126	0	64	68	52	0	1	1	NA	6.5	1	8
41852	1	65	3	3	1	1.79	19360.587762	19562.483321	2	59	3912.4966642	52.5	43	90.17	5.94	76	22.3	86.8	12.5	5.8	25.09	1	3	8640	0	158	152	150	0	60	70	58	2	NA	NA	5.7	2	7
41858	1	60	3	4	2	0.19	61587.529005	60818.203061	2	60	12163.6406122	101	44	65.42	4.94	49	29.3	94.4	12.4	7.6	20.83	1	1	1440	116	110	110	0	62	74	66	0	2	NA	NA	6.4	2	6
41863	2	48	4	3	1	3.22	38150.76001	37991.39528	2	65	7598.279055999999	58.5	43	70.72	5.27	53	37	84.4	13.4	5.9	29.9	1	3	0	124	124	114	0	72	76	72	0	2	NA	101	5.5	2	8
41864	1	44	1	4	1	2.95	20643.621125	21287.539708	2	71	4257.5079416	43.5	44	83.1	4.83	51	37.7	92.1	12.9	8.6	32.64	2	NA	8640	164	160	158	0	106	106	108	0	1	1	NA	5	2	8
41865	1	76	4	5	1	5	8434.921462	10618.758605	2	69	2123.751721	54.2	39	91.05	6.49	55	34.2	90.1	13.4	4.5	28.03	1	3	1440	160	138	144	0	82	80	74	0	1	1	124	6.7	2	5
41868	1	78	3	1	2	1.61	34961.874476	34680.531542	2	60	6936.1063084	72.9	43	95.47	4.39	89	23	91.2	13	6.6	29.9	1	3	400	130	128	118	0	66	64	64	0	2	NA	NA	6	2	5
41875	2	51	2	2	1	2.34	16048.482643	15859.560652	1	72	3171.9121304	54	39	81.33	15.15	122	37.5	93.4	12.9	5.3	30.82	2	NA	0	120	114	118	0	62	50	52	0	2	NA	NA	11.6	1	7
41877	2	42	4	4	1	2.19	26854.478617	27343.591798	1	59	5468.7183596	64.4	44	125.53	3.5	61	28.6	94.6	15	5.6	21.87	2	NA	1440	116	102	98	0	74	70	72	0	2	NA	NA	4.7	2	8
41879	2	80	3	4	2	1.31	24599.893285	26865.05614	1	60	5373.011228	138	45	125.53	8.27	69	25	97.1	14.3	12.6	31.63	1	3	0	112	0	110	106	52	0	54	56	2	NA	NA	6.2	1	9
41881	1	70	3	3	2	5	34961.874476	40315.043248	2	60	8063.0086496	82.7	41	99.01	5.44	82	32.2	93.6	12.2	5	29.87	1	3	1680	126	124	116	0	62	60	64	0	1	1	108	5.6	2	7
41882	2	59	1	1	1	1.58	12438.647341	12292.220163	2	71	2458.4440326	39.2	40	56.58	11.6	84	33.2	80.3	12.7	8	34.91	1	3	0	116	110	112	0	54	56	58	0	1	1	NA	11.1	2	8
41883	2	42	2	4	1	2.84	14746.851705	14573.252452	2	69	2914.6504904000003	23.5	38	68.07	5	53	24	76.2	13.9	10.6	59.13	2	NA	0	104	0	102	0	86	0	72	0	2	NA	96	5.9	2	7
41888	1	71	3	3	1	1.18	41383.714452	40803.375019	1	66	8160.6750038	103	48	99.01	5.83	75	28.3	88.8	12.9	8.5	28.65	1	1	600	156	158	156	0	84	80	84	0	2	NA	NA	6	2	8
41895	2	47	1	5	2	0.92	27958.96049	28376.174808	2	65	5675.2349616	69.3	41	52.16	4.66	71	27.3	74.4	19.2	6.4	19.03	1	3	0	124	110	118	0	72	70	70	0	2	NA	NA	5.7	2	6
41896	1	53	3	3	1	0.48	20831.608051	20869.697194	2	59	4173.9394388	84.5	43	93.7	4.61	73	12.5	91.8	12.9	9.8	20.41	1	1	480	122	124	118	0	66	70	70	0	2	NA	NA	5.1	2	99
41898	2	54	4	5	1	5	36633.782612	39713.681	2	65	7942.736199999999	33.9	42	61.88	17.04	85	48.5	89.9	12.3	4.5	29.9	2	NA	0	128	116	118	0	72	72	68	0	2	NA	NA	10.7	1	5
41904	2	70	3	3	2	3.71	40014.379516	42441.243268	2	62	8488.2486536	86.2	44	69.84	5.16	49	27	90.4	11.9	8.1	38.48	1	3	1080	156	162	0	0	82	86	0	0	1	1	NA	6.3	1	8
41908	2	55	1	1	1	2.56	16965.190773	16765.477336	1	66	3353.0954672	75.6	41	45.97	6.05	98	34.2	87.8	12.5	8.2	33.64	2	NA	120	174	178	164	0	84	86	78	0	2	NA	NA	6.8	1	7
41912	2	56	4	5	1	4.13	34191.530438	37066.102267	2	65	7413.2204534	43.4	40	67.18	4.5	77	16.2	83.1	13.5	9.1	46.52	2	NA	0	136	134	136	0	88	86	90	0	2	NA	NA	5.8	2	5
41915	2	63	3	5	2	3.93	53715.249023	55992.472187	2	62	11198.4944374	91	44	76.91	4.88	76	43	92.3	12.8	4.6	26.65	1	3	0	100	102	100	0	64	68	66	0	2	NA	NA	5.3	2	6
41918	2	53	3	2	2	0.9	26740.034591	26884.012012	1	67	5376.8024024	67.6	40	63.65	4.72	87	31.2	94.9	12.9	9.4	24.18	1	1	0	154	162	156	0	78	86	86	0	1	1	NA	5.2	2	8
41919	2	53	1	4	1	4.09	16965.190773	16765.477336	1	66	3353.0954672	31.3	41	54.81	6.16	53	36.3	91.2	12.3	5.1	24.88	2	NA	0	124	132	116	0	80	80	78	0	2	NA	116	5.5	2	8
41923	2	60	3	5	2	3.92	55310.086103	57654.921351	1	63	11530.984270199999	68.3	43	72.49	5.11	71	26.2	87.3	11.6	3.4	25.77	2	NA	1440	116	120	118	0	60	52	44	0	1	1	99	5.7	2	7
41926	1	49	3	3	1	5	75479.639785	78103.146596	1	70	15620.629319200001	118	43	72.49	4.44	58	23.5	86.6	12.1	11.3	28.44	1	1	18000	124	122	126	0	80	74	80	0	2	NA	NA	5.7	2	7
41929	2	44	4	4	1	5	25458.248274	27598.590118	2	68	5519.7180236	21.9	42	78.68	5.88	79	27	81.3	13.8	9.3	40.25	1	1	6060	106	106	106	0	60	68	54	0	1	1	NA	6.1	2	7
41942	2	44	3	4	2	3.77	74400.220076	75823.550281	2	63	15164.710056200001	31	44	63.65	4.72	79	27.2	72.7	15.9	10	23.66	1	1	21600	108	122	110	0	74	74	72	0	2	NA	NA	5.3	2	7
41946	2	65	4	3	2	1.83	10410.691387	10981.486525	2	64	2196.297305	60.5	40	75.14	6.44	120	31.7	91.4	12.9	5.5	32.26	1	3	1200	118	120	114	0	78	72	70	0	1	1	121	6.5	2	5
41960	2	80	3	3	2	5	27095.948554	33018.735003	2	62	6603.7470006	41.2	43	113.15	6.44	67	14.4	86	12.4	7.8	25.8	2	NA	5040	164	150	144	0	68	68	70	0	2	NA	NA	5.7	2	8
41961	1	46	3	3	1	4.72	115338.89565	117384.329161	2	66	23476.8658322	50.5	45	60.11	6.99	70	39.9	83.9	12.7	6.8	30.45	2	NA	1080	130	122	130	0	74	80	80	0	2	NA	NA	7.7	1	6
41962	1	48	3	3	2	5	90414.494842	90397.298652	1	63	18079.459730399998	112	41	90.17	5.83	75	26.4	86.6	12.1	7.6	29.51	2	NA	5040	126	124	124	0	74	68	68	0	1	1	112	5.3	2	7
41963	1	66	1	2	1	0.06	8372.136628	8668.614011	1	66	1733.7228022	47.8	40	72.49	6.22	76	22	81.9	13.9	6	24.84	1	3	0	0	0	0	0	0	0	0	0	1	1	121	5.7	2	8
41966	1	62	5	3	1	2.05	38694.448994	38472.013425	2	69	7694.402684999999	26.6	42	94.59	5.11	83	28.7	89.5	11.9	7.3	21.36	1	3	2520	152	144	148	0	72	78	68	0	1	1	NA	5.4	2	8
41969	2	61	3	3	2	2.71	54625.676973	56696.243359	2	62	11339.2486718	43.1	38	66.3	5.38	67	21.7	92.2	11.3	10.4	32.58	2	NA	0	120	120	114	0	70	70	76	0	1	1	104	5.6	2	7
41971	1	66	4	3	2	0.88	6564.940098	6551.494076	1	67	1310.2988152	21.8	40	143.21	4.83	57	27.2	93	13.3	9.8	19.93	1	1	480	104	0	0	0	26	0	0	0	1	1	NA	6.6	3	6
41973	1	71	3	4	2	2.35	30052.773793	29781.655062	1	60	5956.3310124	67.9	41	90.17	6.77	63	25	99.3	13.5	10.9	32.71	1	1	0	126	114	118	0	74	76	64	0	1	1	NA	5.5	1	8
41981	2	55	1	5	1	5	11163.525083	11032.108585	1	65	2206.421717	25.3	40	54.81	5.77	116	31.1	84.8	12.6	7.7	48.47	2	NA	240	108	0	0	0	74	0	0	0	1	1	115	6.2	2	7
41988	2	52	3	2	2	0.97	27318.065637	28522.4519	2	64	5704.49038	47.4	46	68.07	4.83	76	33.7	94.6	12.9	6.2	23.95	1	1	1200	132	124	116	0	72	72	72	0	2	NA	95	5.5	2	6
41990	1	45	1	1	1	1.99	28374.259294	30429.893211	2	65	6085.9786422	58.2	44	75.14	5.72	92	37.3	90.3	11.6	5.6	37.86	1	3	17280	136	130	134	0	74	82	80	0	2	NA	110	5.7	2	8
41991	1	66	1	1	1	0.35	7384.252394	8175.632041	2	66	1635.1264082	77.5	43	66.3	7.16	68	37.5	85.1	12.6	6.1	27.24	1	3	3840	146	136	138	0	72	78	76	0	2	NA	135	7.5	2	5
41993	2	59	3	5	2	5	89748.145182	89463.092114	2	62	17892.6184228	88.4	44	57.46	5.22	41	21	96.4	12.6	8.8	19.67	1	1	720	146	122	126	0	78	64	70	0	2	NA	102	5.6	2	7
42000	1	51	3	5	1	5	87400.23098	89129.788017	1	68	17825.9576034	73.5	49	81.33	4.55	61	38.2	89.4	13	5.2	22.48	1	3	2460	120	118	124	0	80	74	74	0	1	2	95	5.4	2	7
42002	1	52	4	5	2	5	20345.89528	21422.074519	1	63	4284.4149038000005	33.8	43	116.69	4.94	62	21.3	90.7	13	6.1	31.25	2	NA	2040	0	138	146	136	0	78	86	82	1	1	100	5.3	2	5
42003	1	68	1	1	1	0.33	8605.549653	8925.327539	1	66	1785.0655078	97.3	42	116.69	6.83	96	25	95.1	14.4	7.8	25.31	2	NA	180	160	152	138	0	82	78	70	0	1	1	NA	6.2	2	5
42015	2	79	3	4	2	3.75	25765.362369	25045.449386	2	60	5009.0898772	64.7	48	73.37	5.5	27	31.8	84.2	12.7	7.5	20.31	2	NA	13920	128	124	126	0	30	34	38	0	1	1	NA	5.7	2	7
42018	1	62	1	1	1	1.01	4825.353894	5342.49316	1	70	1068.498632	88.6	45	90.17	4.61	66	28.6	87.3	11.8	5.1	27.64	1	3	0	0	110	106	108	0	68	66	64	2	NA	NA	5.5	2	7
42025	2	43	4	3	2	1.93	26467.480089	27067.651193	1	64	5413.5302386	33.4	37	63.65	5.16	69	32.9	90.1	15.1	9.5	29.95	1	1	4800	166	160	144	0	70	68	68	0	2	NA	96	5.7	2	5
42026	1	71	3	1	2	4.37	23379.426413	25897.950937	1	62	5179.5901874	28	41	72.49	5.88	55	31.9	92.1	12.6	5.1	35.84	2	NA	1800	168	162	158	0	66	78	70	0	1	2	NA	5.5	2	7
42028	1	45	4	3	1	3.38	28690.445837	30955.032038	2	72	6191.0064076	61.8	47	111.38	4.66	66	43.2	86.6	12.5	6.1	17.96	2	NA	3360	114	112	114	0	74	72	70	0	1	1	90	6.1	2	5
42035	1	51	2	5	2	1.13	17395.474574	17438.466892	2	61	3487.6933784000003	53.8	40	76.02	11.49	88	37.7	87.2	12.8	7.6	34.4	2	NA	11040	126	132	126	0	94	90	94	0	2	NA	NA	7	2	6
42041	1	80	3	1	2	1.31	11478.011009	11604.257529	2	70	2320.8515058000003	83.2	43	90.17	5	84	77.4	97.2	14.2	39.2	22.62	2	NA	0	138	136	138	0	76	78	60	0	2	NA	NA	5.4	2	8
42045	1	53	3	4	1	5	105815.66196699999	107742.008368	1	69	21548.401673599998	86.6	42	72.49	4.94	90	39.2	96.4	11.7	5.9	26.3	1	3	480	112	118	110	0	92	80	82	0	2	NA	96	5.5	2	7
42047	2	52	3	3	2	3.69	100674.006335	101729.796882	2	62	20345.9593764	79.2	39	87.52	4.83	64	31	86.6	12.5	6.4	36.27	2	NA	540	118	116	116	0	72	70	68	0	2	NA	99	5.4	2	8
42049	1	44	3	4	2	5	90756.450968	99152.804056	2	64	19830.560811199997	69.8	45	79.56	4.66	91	27.5	87.8	11.8	7.6	28.09	2	NA	0	134	134	132	0	92	94	102	0	2	NA	NA	4.7	2	7
42050	1	52	3	5	2	5	107490.706951	109447.547106	1	71	21889.5094212	87.6	40	99.01	20.43	73	38.4	94.6	11.7	4.6	26.49	2	NA	8160	108	104	106	0	68	62	56	0	2	NA	378	7	1	7
42056	2	57	3	4	2	1.29	27318.065637	28522.4519	2	64	5704.49038	90.6	47	87.52	4.77	50	37.3	89.3	12.9	4.9	33.81	1	3	240	134	122	120	0	66	62	60	0	2	NA	95	5.8	2	8
42059	1	46	3	4	2	5	116710.080329	120766.666868	1	69	24153.3333736	47.4	43	72.49	5.16	63	23.8	89.7	12.9	5.6	24.76	2	NA	4080	144	150	150	0	96	110	98	0	2	NA	NA	5.4	2	6
42065	2	59	1	3	1	5	16965.190773	16765.477336	1	66	3353.0954672	31.2	47	63.65	5.16	63	41.3	92.3	12.1	7.3	28.02	2	NA	360	104	106	98	0	60	62	60	0	2	NA	NA	5.7	2	8
42071	2	44	3	3	2	1.99	80591.332426	80702.135415	1	67	16140.427082999999	122	38	63.65	5.05	62	32.5	91.1	11.9	4.9	27.06	1	1	20160	96	88	84	0	70	68	68	0	1	1	99	5.4	2	6
42073	1	42	1	2	1	1.93	20643.621125	21287.539708	2	71	4257.5079416	56.3	43	61.88	4.39	65	28.4	86.9	12	7.7	28.13	2	NA	640	114	114	114	0	56	58	54	0	2	NA	83	5.8	2	7
42075	1	46	3	3	2	3.77	82011.623476	91163.602981	2	63	18232.7205962	49	43	61	8.49	116	36.1	86.1	12	12.1	33.09	1	1	0	168	156	158	0	94	94	84	0	1	1	NA	8.8	2	7
42077	1	49	3	3	1	5	30352.328739	30346.555944	1	59	6069.3111888	64.7	44	81.33	4.94	68	22.3	92.3	14	10.8	28.05	1	1	2880	122	114	110	0	80	78	80	0	2	NA	NA	5.7	2	7
42079	1	80	3	5	1	3.65	20210.854368	20739.085984	1	65	4147.817196800001	91.8	44	116.69	4.77	116	43.7	106.6	18.3	5.6	20.71	1	3	2040	114	0	0	0	36	0	0	0	1	1	95	5.5	2	7
42099	1	66	3	5	2	4.38	49593.472221000004	48520.707081	1	67	9704.1414162	97.7	42	107.85	5.77	65	25.8	95	12.5	6.8	36.66	1	3	1920	82	92	82	0	56	54	52	0	1	1	111	5.7	2	6
42104	2	71	3	4	1	2.14	27783.769688	27829.191613	2	69	5565.8383226	36.2	41	63.65	5.38	58	30	87.2	12.6	6.4	29.04	2	NA	360	118	116	118	0	72	70	74	0	2	NA	NA	5.6	2	8
42106	1	46	4	5	1	5	27601.388435	27624.627284	2	71	5524.9254568	47.3	42	103.43	4.55	67	42.8	85.3	14.6	5.4	33.97	2	NA	400	150	150	144	0	82	72	86	0	2	NA	NA	5.7	2	6
42107	1	78	3	5	2	4.38	35880.507189	36849.62575	1	69	7369.92515	108	41	107.85	5.27	69	16.6	92.1	12.3	4.9	25.7	1	3	2760	138	132	138	0	74	76	80	0	1	1	NA	6	2	7
42108	2	44	3	3	2	0.79	25934.644516	25749.173688	2	62	5149.8347376	88.3	38	59.23	12.6	66	30.6	87.4	13.7	12.2	34.99	1	1	0	0	106	0	0	0	76	0	0	1	1	NA	7.3	1	8
42120	1	72	5	5	2	5	7782.35425	7992.552615	1	62	1598.510523	88	47	99.01	5.72	44	30.5	91.6	11.9	4.9	23.57	2	NA	3440	132	136	130	0	74	70	70	0	2	NA	113	5.9	2	8
42123	1	61	2	4	1	1.25	7590.589495	7733.840654	1	71	1546.7681307999999	92.9	46	72.49	5.83	46	26	92.1	12	7.8	26.51	2	NA	10080	160	152	146	0	84	86	80	0	1	1	115	4.7	2	6
42126	1	50	3	4	2	5	79632.530766	87175.405044	1	63	17435.0810088	119	44	81.33	5.61	67	21.5	83.7	12.9	9	31.38	1	1	18080	124	120	122	0	72	70	72	0	2	NA	NA	5.6	2	6
42127	2	60	2	2	2	1.26	5673.261858	6466.100039	1	60	1293.2200078	98.1	40	63.65	4.61	80	31	83.9	12	6	28.77	2	NA	480	138	130	124	0	66	72	68	0	1	1	88	5.2	2	7
42133	2	63	1	4	1	5	5298.862801	5142.163856	1	73	1028.4327712	59.4	42	72.49	6.38	88	27.7	84.5	12.9	8.2	31.03	2	NA	800	146	146	150	0	44	54	52	0	1	1	NA	5.9	2	8
42135	1	50	3	2	2	2.88	24672.29151	24717.403075	1	64	4943.4806149999995	63.1	46	58.34	15.54	49	39.8	81.9	12.2	5.9	23.72	1	3	4680	138	146	142	0	84	90	90	0	1	1	293	10.5	1	8
42143	2	53	3	2	2	4.64	96663.55644	96356.539027	2	63	19271.3078054	54	41	66.3	4.33	58	16.4	88.8	13.7	11.1	28.82	1	1	10860	144	148	140	0	74	78	80	0	2	NA	NA	5.5	2	4
42144	2	51	1	2	1	0.58	16008.821232	15820.366133	1	71	3164.0732266	82.5	50	45.97	4.83	126	37.8	99.2	11.9	10.3	23.74	1	1	1200	116	120	114	0	78	80	78	0	2	NA	94	5.7	2	7
42152	2	49	4	2	1	1.51	25458.248274	25351.903162	2	68	5070.3806324	30.8	38	47.74	4.77	50	28.6	91.8	12.9	5.1	32.06	2	NA	300	118	116	114	0	82	80	80	0	2	NA	91	5	2	5
42157	2	67	3	5	2	5	59522.803907	61219.800211	1	61	12243.9600422	73.9	42	86.63	4.27	60	40.8	91.5	12.6	5.9	28.42	2	NA	1200	118	114	104	0	58	50	40	0	2	NA	87	5.5	2	7
42159	2	43	3	5	2	5	107369.693862	108063.023578	2	61	21612.6047156	90.9	42	61	4.77	57	26.5	63.8	20.5	6.7	24.19	2	NA	2400	126	128	124	0	76	80	74	0	2	NA	NA	5.8	2	8
42160	2	43	1	1	1	0.03	17511.172328	17305.031621	2	72	3461.0063241999997	52.8	39	53.92	6.61	58	34.8	89.4	12.5	8.9	30.47	2	NA	720	112	108	110	0	62	62	64	0	2	NA	128	6.5	2	6
42161	1	72	3	3	1	0.81	11750.36289	11914.619799	2	59	2382.9239598	97.9	40	94.59	4.55	56	27.5	92.3	14	7.2	28.9	2	NA	26400	130	124	130	0	68	70	68	0	2	NA	NA	5.4	2	6
42164	1	60	1	4	2	1.18	6421.422141	6603.727365	1	60	1320.745473	69	38	107.85	6.77	77	38.6	90.4	12.8	7.2	29.11	1	3	12000	144	144	140	0	82	82	80	0	2	NA	NA	5.9	2	8
42165	1	67	4	1	1	0.71	7750.960967	8156.464418	1	59	1631.2928835999999	56	40	88.4	6.16	82	47.8	71.3	15	7.8	36.16	1	1	3360	170	176	168	0	92	94	90	0	1	1	120	6.7	2	4
42170	1	79	3	2	2	1.2	30137.047977	32585.057678	2	63	6517.011535600001	44.7	41	88.4	6.16	76	33.2	100.7	13.1	5.2	28.96	2	NA	0	110	110	110	0	62	56	54	0	2	NA	NA	6	2	6
42171	1	41	2	3	1	2.36	21123.015117	22653.317136999998	2	72	4530.6634274	43.3	46	77.79	5.11	71	38.6	89.1	12.4	7	37.71	2	NA	24000	122	116	122	0	76	74	72	0	2	NA	NA	5.7	2	7
42172	2	71	4	3	1	3.65	14035.487374	14178.304322	2	67	2835.6608644	90.1	44	70.72	7.55	52	30	87.8	12.6	9	34.31	2	NA	480	110	108	110	0	52	54	46	0	1	1	145	6.9	1	6
42173	1	50	5	5	1	5	101584.686973	103594.939214	2	66	20718.9878428	53.3	45	80.44	6.22	54	35.5	82.3	12.7	5.3	27.14	2	NA	720	136	136	130	0	78	76	80	0	2	NA	122	5.8	2	8
42180	1	74	3	3	2	3.57	36585.866683	36072.809279	2	61	7214.561855800001	122	43	106.08	5	78	35.1	87.2	12.2	11.6	37.21	2	NA	2400	136	116	114	0	58	52	60	0	2	NA	NA	6.6	1	6
42183	2	41	3	3	2	4.38	82023.230723	81436.644062	1	63	16287.328812400001	145	42	72.49	6.11	78	24.7	91.9	13	11.9	26.91	1	1	2880	110	106	110	0	62	66	60	0	2	NA	116	5.7	2	6
42185	1	57	3	4	2	1.96	21955.532388	21995.676549	1	63	4399.1353098	89.3	41	160.89	4.88	49	41	96.6	12.9	5.9	29.78	1	3	1560	128	120	118	0	82	84	80	0	2	NA	NA	5.3	2	6
42187	2	52	4	3	2	1.96	20877.42148	22224.405170000002	1	64	4444.881034	22.6	42	81.33	4.72	72	48.3	86.2	13.1	7.7	24.33	1	1	0	116	104	122	0	70	74	72	0	2	NA	89	6.2	2	6
42190	1	80	3	3	2	1.31	13015.217714	13589.547634	2	59	2717.9095268	63.1	42	125.53	5	31	23.6	85.8	13.9	9.1	28.6	2	NA	13920	134	134	128	0	68	66	66	0	1	1	NA	6.1	1	6
42193	1	61	3	4	2	5	61587.529005	60255.318308	2	60	12051.063661600001	86.6	44	78.68	4.94	67	21.3	89.1	12.1	6.6	37.8	1	3	0	130	134	130	0	76	70	74	0	1	1	NA	5.5	2	6
42197	1	65	1	4	2	2.19	8017.063535	8168.3632	1	71	1633.67264	69.9	44	81.33	6.38	102	29.5	93.1	13.2	5.1	28.47	2	NA	3920	148	142	136	0	76	64	70	0	1	1	122	5.9	2	6
42200	1	65	3	3	2	1.71	61587.529005	61442.886787	1	64	12288.577357400001	63.3	44	66.3	6.77	50	34.8	84.4	13.1	6.1	33.45	2	NA	0	116	122	112	0	50	62	58	0	2	NA	NA	6.4	1	8
42206	2	56	1	4	1	1.24	15324.080621	15828.073749	1	66	3165.6147498	37.8	40	72.49	7.66	115	28.6	92.7	12.2	10.2	31.78	1	1	0	120	120	122	0	64	70	70	0	2	NA	NA	6.8	1	5
42211	2	61	3	5	2	3.65	55604.39463	56250.232171	1	67	11250.046434200001	109	33	90.17	5.72	77	20.1	88.5	14.1	9.8	25.57	1	3	6720	140	138	142	0	74	78	78	0	2	NA	114	5.5	2	8
42212	1	50	3	4	2	5	83459.201226	83611.800559	2	63	16722.3601118	56.5	42	89.28	5.5	71	31.1	86.8	12.9	4.4	32.02	2	NA	0	138	134	134	0	84	82	80	0	1	2	NA	5.6	2	6
42215	1	77	2	2	2	0.18	6468.351302	7360.980165	1	62	1472.196033	35.9	38	72.49	5.33	62	33.8	91.9	12.5	6.8	30.89	1	3	720	126	130	126	0	72	68	72	0	2	NA	NA	5.7	2	6
42220	1	69	3	4	2	1.61	52939.841053	60831.929455	1	60	12166.385891	80.2	42	54.81	13.04	96	34.1	90.7	11.4	8.7	28.57	1	3	6960	122	116	114	0	72	68	64	0	1	1	NA	9.3	1	7
42232	2	61	2	4	2	1.36	4661.459759	5069.118834	1	62	1013.8237667999999	53.4	43	63.65	4.72	72	24.2	91.6	12.4	4.9	31.77	2	NA	0	146	142	138	0	90	88	86	0	2	NA	NA	5.4	2	8
42239	1	58	3	5	2	5	121613.601864	121835.963859	2	61	24367.1927718	82.3	43	104.31	5	57	29.9	88.5	12.5	5.5	31.55	2	NA	1840	112	112	114	0	70	70	72	0	2	NA	94	5.3	2	7
42240	2	46	3	5	2	5	82023.230723	85297.903679	1	63	17059.5807358	103	38	72.49	6.83	66	24.1	89.8	12.4	4.6	29.06	2	NA	780	128	128	128	0	80	80	78	0	2	NA	NA	5.2	2	6
42244	1	40	2	3	2	2.04	16110.353949	16682.167262	1	62	3336.4334523999996	77.4	47	72.49	5.66	81	21.7	89.6	13.1	6.2	25.05	2	NA	12240	0	0	0	0	0	0	0	0	2	NA	NA	5.2	2	6
42255	1	68	3	3	2	1	16338.94193	15985.511397	1	61	3197.1022794	43	48	63.65	5.83	92	33.7	94.8	12.2	7.4	25.03	1	3	0	144	140	126	0	64	68	66	0	2	NA	NA	5.5	2	7
42262	1	50	3	3	2	5	121613.601864	124186.84371	2	61	24837.368742	49.6	42	86.63	5.94	65	30.5	85.1	12.7	7.5	29.78	2	NA	3540	136	126	130	0	82	82	84	0	2	NA	NA	5.4	2	6
42263	2	50	3	4	2	5	109492.649683	112034.114674	2	63	22406.8229348	42	37	44.2	5.77	119	34.5	88.6	13	7.6	42.86	2	NA	0	114	112	102	0	66	66	70	0	2	NA	NA	7.1	2	6
42265	1	60	2	3	1	5	7130.271363	8106.386671	2	70	1621.2773342	72.1	40	83.98	4.83	80	29.1	89.4	13.3	5.4	31.22	1	3	0	124	124	114	0	76	82	80	0	2	NA	93	5.6	2	5
42269	2	69	2	1	1	2.43	5140.677281	5790.109961	1	65	1158.0219922000001	61.4	39	72.49	24.2	114	27.5	81.1	13.1	9.8	27.88	2	NA	480	160	154	150	0	66	64	66	0	1	1	NA	9.7	1	7
42275	2	63	2	5	1	1.02	10637.892157	10477.870776	1	72	2095.5741552	63.5	43	54.81	6.27	69	40.9	84.8	12.6	6.6	25.41	2	NA	1680	118	108	118	0	70	68	68	0	1	1	121	6.1	2	7
42276	2	67	3	2	1	1.06	26751.47529	27547.917468	2	72	5509.5834936	86.5	40	57.46	4.83	109	25.1	92.9	18	13.1	27.76	2	NA	80	168	162	160	0	82	76	78	0	2	NA	NA	6.4	1	6
42280	2	58	3	3	2	3.65	103644.098654	103314.910031	2	60	20662.9820062	81.2	47	43.32	4.72	51	28.4	90.8	12.9	4.8	19.81	2	NA	400	106	108	116	0	68	66	62	0	2	NA	NA	5.5	2	6
42284	2	51	1	1	2	3.4	18454.554829	18729.940765	2	65	3745.988153	63.2	39	46.85	4.88	66	44.7	94.2	11.8	5	24.13	1	2	11520	112	112	114	0	66	60	64	0	2	NA	97	5.4	2	6
42285	2	61	2	5	1	1.66	6626.953858	6806.335901	1	72	1361.2671802	58.1	45	81.33	5.05	95	35.8	88.7	13.6	5.6	27.04	2	NA	480	124	130	120	0	70	70	68	0	2	NA	99	5.5	2	7
42287	2	66	4	4	2	2.6	9544.755375	10339.849608	1	74	2067.9699216	65.9	45	86.63	6.16	83	24.5	91.3	14.6	5.8	24.83	1	1	4500	116	122	112	0	68	64	64	0	2	NA	123	6.6	2	7
42288	2	51	2	2	2	5	10478.138202	10354.790046	1	62	2070.9580092	59.5	44	63.65	5.44	49	34.5	91.1	12.8	6.9	20.88	1	1	360	120	128	124	0	78	78	78	0	2	NA	NA	5.4	2	7
42291	2	70	3	5	1	4.64	43711.976878	43783.43882	2	66	8756.687764	81.8	39	81.33	5.33	59	21.7	91.9	13.8	9.3	38.2	2	NA	1320	118	116	0	0	74	84	0	0	2	NA	107	6	2	6
42297	2	65	3	3	2	4.67	52544.860904	54896.95941	1	61	10979.391882	31.2	42	54.81	7.72	61	23.5	87.1	13.2	3.8	26.59	2	NA	3600	112	118	116	0	74	68	74	0	1	1	144	5.7	3	8
42298	2	57	1	3	1	1.71	15037.994041	16309.944093	2	59	3261.9888186	91.8	45	61	8.22	65	34.2	92.5	13.8	6.1	23.83	2	NA	6720	142	132	134	0	62	66	66	0	2	NA	NA	5.6	2	8
42299	1	40	4	3	2	2.19	37936.257649	38732.566958	2	61	7746.5133916	23.7	37	100.78	4.83	63	40	84.6	13.1	7.6	28.47	1	1	20000	110	110	110	0	68	62	56	0	2	NA	NA	5.6	2	8
42300	2	75	5	5	1	0.58	27783.769688	28250.89328	2	69	5650.178656	112	41	73.37	6.05	55	28.5	89.8	12.6	4.6	27.46	2	NA	3060	114	124	114	0	82	82	78	0	2	NA	NA	6.3	2	8
42307	2	66	3	3	2	1.71	69052.177912	69854.209641	2	60	13970.8419282	61.6	42	54.81	12.38	55	24	82.8	13.3	8.1	33.36	1	3	2220	126	128	126	0	66	70	64	0	2	NA	NA	8	1	7
42311	2	67	3	4	2	5	59356.356426	60045.772497	1	60	12009.1544994	82	39	63.65	5.66	97	40	96.5	13.4	3.7	25.48	1	3	9240	128	118	128	0	64	76	64	0	2	NA	109	5.4	2	7
42321	2	62	3	4	1	4.95	50923.110668	53081.962937	1	65	10616.3925874	69.4	38	81.33	4.5	44	28.8	87.6	12.7	5.6	29.21	2	NA	0	140	142	146	0	80	82	80	0	1	1	93	4.9	1	8
42329	1	80	3	3	2	0.96	12852.34501	12993.707815	2	59	2598.741563	76	41	76.02	5.11	90	25.3	91.4	13	7.2	22.77	2	NA	0	148	152	150	0	64	60	64	0	2	NA	102	5.7	2	6
42330	2	80	3	2	2	5	24184.610175	27611.391314	1	62	5522.2782628	126	44	81.33	6.22	36	28.9	92.6	12.1	6.4	25.07	1	3	0	112	110	126	0	50	46	42	0	1	1	NA	5.5	2	8
42332	2	61	4	4	1	5	11630.61	11761.238509	1	68	2352.2477018	23.9	42	107.85	4.77	57	38	86.9	12.7	5.1	28.04	2	NA	1440	160	156	156	0	92	92	94	0	1	1	NA	5.7	2	5
42338	1	64	4	4	1	2.14	6527.944321	6690.582692	2	68	1338.1165384	22.5	36	91.94	11.71	67	34.2	80.6	16.2	10.7	47.09	1	3	0	144	140	140	0	62	60	72	0	1	1	NA	10.6	1	8
42340	2	60	1	1	1	0.87	7812.278838	8799.220618	1	66	1759.8441235999999	84.7	42	54.81	4.44	90	35.2	88.4	12.9	5.1	32.35	2	NA	2160	144	138	134	0	70	68	58	0	1	1	90	5.1	2	8
42342	1	80	3	4	2	2.23	26630.000367	28162.443564	1	69	5632.4887128	49.8	42	72.49	5.77	82	32.5	89.8	13.2	6.1	29.27	1	3	10080	182	164	164	0	52	60	62	0	1	2	111	5.4	2	6
42346	1	54	3	3	2	5	77488.443259	77630.125477	2	62	15526.025095399998	39.3	45	88.4	6.05	74	23.2	87.3	13.3	10.2	30.3	2	NA	720	120	118	112	0	54	62	54	0	1	1	114	6.6	3	8
42350	2	47	3	4	1	1.75	26184.103929	26179.191386	1	73	5235.8382771999995	101	39	63.65	4.55	80	18.7	91.9	12.9	10.2	21.86	1	1	4440	110	108	110	0	70	62	66	0	2	NA	NA	5.4	2	8
42351	2	42	3	5	2	3.77	90241.036392	90365.106516	2	59	18073.0213032	51	43	72.49	3.16	82	28.4	91.1	12.5	7.5	28.07	2	NA	240	126	116	124	0	76	80	80	0	1	1	NA	4.8	2	7
42364	1	77	1	1	1	1.81	5914.429103	6284.181656	2	69	1256.8363312	34.5	42	62.76	4	77	27	90.2	11.9	5.3	27.91	2	NA	0	158	140	138	0	94	94	92	0	1	1	NA	5.3	2	8
42365	2	58	3	4	1	3.86	108024.625543	112349.118977	2	72	22469.8237954	30.1	41	84.86	5.44	65	44.8	86.4	12.3	5.5	33.98	2	NA	2880	130	132	130	0	76	72	80	0	2	NA	103	6	2	8
42366	2	47	3	5	1	5	92858.750905	92841.329167	2	71	18568.2658334	73.7	39	83.1	4.55	31	37.3	84.8	12.4	6.9	24.18	2	NA	10080	120	120	114	0	74	76	72	0	1	1	NA	5.2	2	6
42368	1	60	2	1	1	1.67	3832.353126	4135.248957	1	70	827.0497914	64.8	48	72.49	6.16	80	34	87.6	13.1	6.1	27.7	1	3	13680	130	118	124	0	78	72	72	0	2	NA	123	6.3	2	6
42369	2	80	4	1	1	0.75	13104.926116	13027.586637	1	59	2605.5173274	80.3	39	90.17	5.33	71	39.7	90.2	13.9	4.4	24.85	2	NA	0	138	134	124	0	62	60	56	0	1	1	105	5.7	2	3
42379	2	62	2	4	1	1.23	5432.036679	5514.096611	2	68	1102.8193222	67	39	68.95	4.72	78	51.7	86.1	12.5	5.4	28.57	2	NA	1560	126	122	120	0	64	64	66	0	2	NA	89	5.8	2	7
42382	2	46	3	3	2	3.69	79814.774172	80330.170581	2	62	16066.0341162	77.1	42	68.07	4.61	45	27.7	89.1	13.2	6.3	27.56	2	NA	960	98	106	106	0	60	58	58	0	2	NA	90	5.3	2	9
42392	2	65	4	2	2	0.81	10010.58377	9851.159732	1	64	1970.2319464	55.5	45	63.65	6.22	83	51.8	89.8	13.9	8.1	49.76	2	NA	0	154	140	146	0	82	80	76	0	1	1	NA	5	2	8
42396	1	56	2	3	2	2.14	10981.232541	11008.37228	2	62	2201.6744559999997	32.3	41	123.76	6.11	66	26	88.5	13	7.8	31.16	2	NA	0	118	106	108	0	70	68	64	0	1	1	NA	6.7	2	7
42402	2	61	1	4	1	2.5	6681.804407	6782.744156	2	72	1356.5488312	49.5	41	80.44	4.61	83	27	92.4	12.3	6.6	24.28	2	NA	0	142	140	146	0	66	62	56	0	2	NA	90	5.4	2	6
42404	1	79	3	3	2	5	39256.725633	39719.010343	2	59	7943.8020686	69.1	39	129.95	7.22	59	19.5	86.6	13.1	5.8	23.67	1	3	200	196	200	200	0	94	90	92	0	1	1	149	8.8	1	8
42405	2	71	3	3	2	1.31	22147.571278	21953.052138	2	64	4390.6104276	81.5	44	90.17	4.72	51	20.2	90.8	13.5	4.7	29.05	1	3	2520	158	148	138	0	64	54	46	0	1	1	NA	5.3	2	7
42416	1	62	4	4	2	2.29	10497.324363	10633.552112	2	65	2126.7104224	62.8	35	114.04	5.11	78	37.8	95.4	13.9	9.4	35.07	1	3	1200	114	110	116	0	76	72	74	0	2	NA	NA	6	2	7
42420	1	57	3	3	2	5	79632.530766	87175.405044	1	63	17435.0810088	96.6	43	90.17	4.83	63	40.1	94.6	12.5	7.2	22.16	1	1	2160	112	110	118	0	66	68	68	0	2	NA	NA	5.9	2	7
42421	1	55	1	3	1	1.83	26892.124843	29526.472642	1	65	5905.2945284	85.2	46	81.33	7.55	76	37.2	89.5	12.6	7.6	29.61	2	NA	0	126	128	128	0	72	80	78	0	1	1	152	6.5	1	8
42422	1	51	1	1	2	2.26	10385.546257	10689.521582	2	74	2137.9043164	57.8	45	53.04	11.66	107	21	89.4	13.8	9.9	23.68	1	3	12420	162	144	154	0	76	62	62	0	1	1	223	12	1	7
42424	2	64	4	4	1	1.07	11654.474529	11266.650453	2	71	2253.3300906	66.1	47	85.75	4.27	49	19.1	86.5	13.6	8	30.81	1	3	360	132	128	124	0	74	70	66	0	1	1	NA	6.3	1	8
42425	2	46	3	4	2	4.12	79169.180089	82329.908711	1	64	16465.981742199998	101	43	72.49	5.11	45	33.5	94.7	11.9	6.3	33.21	2	NA	16560	126	132	134	0	74	74	74	0	2	NA	NA	5.3	2	6
42426	2	73	3	4	1	1.86	37685.561075	45813.644326	2	71	9162.7288652	109	40	69.84	4.61	71	24.5	92.3	12.3	5.9	22.19	1	3	600	0	132	122	136	0	72	74	72	2	NA	NA	5.3	2	9
42433	1	53	1	1	1	0.73	16143.008083	17312.522839	1	66	3462.5045678	27.9	43	107.85	5.61	74	15.4	92.1	13.4	8.8	27.31	1	1	840	124	120	122	0	56	68	60	0	1	1	NA	5.1	2	7
42437	1	52	3	3	2	0.55	21191.575634	21802.812861	1	64	4360.5625721999995	49.6	40	81.33	6.05	84	27.3	85.8	12.8	7.3	44.17	2	NA	2400	120	114	116	0	88	86	88	0	2	NA	NA	6.2	2	6
42441	1	64	5	3	2	2.9	57803.165668	56552.815201	2	70	11310.563040199999	116	39	72.49	5	54	26.7	90.3	12.1	6.1	30.77	1	1	36960	140	124	126	0	70	64	68	0	2	NA	NA	5.7	2	4
42449	1	80	3	1	1	0.69	12653.145382	12924.513006	1	59	2584.9026012	67.3	42	81.33	5.16	58	29	97.6	14	5.7	23.75	1	3	8400	154	160	154	0	62	70	66	0	2	NA	104	5.8	2	6
42452	1	54	5	4	2	2.7	81663.158639	89777.899747	1	67	17955.579949400002	71.7	45	72.49	5.05	64	30.4	91.6	12.3	6.6	31.58	1	3	1080	130	116	130	0	84	72	80	0	1	1	100	5.4	2	4
42453	1	74	3	2	2	1.06	9498.128327	9325.327662	2	63	1865.0655324	69.1	43	129.06	6.83	54	36.7	92.8	12.1	5.4	35.15	1	3	5040	138	140	134	0	70	72	68	0	1	1	133	5.8	2	5
42459	2	57	3	5	2	5	120732.420443	120348.956842	2	61	24069.7913684	77.3	41	93.7	4.44	66	27.9	91	12.6	6.4	27	2	NA	2160	136	124	128	0	70	74	68	0	2	NA	NA	5.4	2	7
42460	1	59	4	5	1	5	19455.192916	19347.377468	1	65	3869.4754936	37.3	42	107.85	4	46	42.5	88.7	13.3	5.1	41.79	2	NA	0	138	142	138	0	66	62	60	0	1	1	NA	6.3	1	8
42464	2	52	1	5	1	4.24	15309.085961	15128.868113	1	69	3025.7736226	39.3	41	81.33	5.27	132	23.3	89.8	12	8.3	30.24	1	3	0	104	0	0	0	68	0	0	0	2	NA	NA	5.6	2	7
42471	1	50	3	5	2	5	79632.530766	87175.405044	1	63	17435.0810088	83.2	45	81.33	5.5	92	27.6	84.9	12.9	4.9	27.38	2	NA	1200	132	134	136	0	84	76	78	0	1	1	108	5.8	2	7
42473	1	53	3	5	1	5	66478.663049	67688.889692	1	70	13537.777938399999	96.4	50	99.01	4.39	70	26.2	90.7	13.1	6.4	20.86	2	NA	3000	140	138	142	0	76	76	84	0	2	NA	NA	5.5	2	5
42474	2	47	1	3	1	2.5	14562.014974	14390.591611	2	70	2878.1183222	33.3	38	53.04	6.66	77	25	87.7	12.2	8.1	39.49	1	3	8880	0	114	0	0	0	88	0	0	2	NA	NA	5.6	2	6
42479	2	55	4	3	1	3.09	22001.877758	21909.970721	1	72	4381.9941442	34.6	41	63.65	5.94	77	26	86.9	12.5	6.4	43.5	2	NA	4800	144	144	140	0	0	0	0	0	1	1	112	6.6	1	7
42483	1	59	1	4	1	4.38	15232.987003	16759.554881	1	71	3351.9109762	87.5	43	72.49	5	74	24.1	91.9	11.8	7.9	26.12	1	3	17280	128	122	128	0	72	74	74	0	1	2	101	5.4	2	6
42484	2	72	3	4	2	5	44295.827451	43058.15259	2	61	8611.630518	25.2	40	116.69	3.77	52	29.7	86.9	13.4	9.4	42.44	2	NA	0	134	136	134	0	58	58	60	0	1	1	71	7	1	7
42495	1	48	4	3	1	4.29	28456.589778	30702.717318	2	67	6140.5434636	27.6	41	76.02	5.38	67	37	94.1	12.6	6.1	33.71	1	1	600	144	142	148	0	84	94	90	0	1	1	NA	5.8	2	4
42497	1	41	5	1	2	1.08	28803.804675	31602.188917	1	67	6320.4377834	106	41	81.33	5.72	57	25.9	89.7	13.9	9.8	23.6	1	1	25200	112	110	110	0	52	52	44	0	2	NA	NA	5.4	2	6
42502	1	64	2	4	1	5	7799.133473	8410.121353	2	66	1682.0242706000001	73.3	42	88.4	6.77	84	46	89.6	12	7.5	35.89	2	NA	0	138	132	120	0	74	70	72	0	1	1	NA	4.9	2	7
42504	1	63	3	2	2	2.5	58553.019777	60669.208582	2	67	12133.8417164	69.5	41	73.37	5.11	83	54.6	94.6	13.7	6.4	25.24	1	1	10800	116	112	110	0	84	64	68	0	1	1	105	5.3	2	6
42506	2	45	1	2	1	0.04	17358.052461	18826.238688	1	73	3765.2477376	54.2	39	43.32	4.66	50	41.8	64.1	15.5	6.1	25.8	1	3	6000	108	100	102	0	64	56	62	0	2	NA	NA	5.3	2	5
42519	1	62	1	1	1	2.5	5534.662799	5972.103252	2	72	1194.4206503999999	95.5	45	103.43	4.83	74	39.2	92.2	12.2	8	23.92	1	1	380	124	120	120	0	72	66	68	0	2	NA	NA	5.3	2	7
42521	2	43	1	5	2	4.29	27492.977815	27169.331759	2	65	5433.8663518	43.4	42	56.58	5	79	36	89.7	12.1	6.3	28.06	2	NA	280	104	0	0	106	78	0	0	72	2	NA	NA	5	2	9
42524	1	64	3	3	2	4.67	46864.678897	47353.391877	1	61	9470.6783754	72.1	48	81.33	5.38	70	25	95.3	13.1	5.3	28.03	1	3	2640	126	120	116	0	78	70	76	0	1	1	105	5.2	2	8
42526	1	65	3	4	2	3.41	77460.910979	75785.340358	2	60	15157.0680716	82.9	42	91.94	5.11	63	31.6	86.3	12.5	5.1	26.85	2	NA	2880	152	146	132	0	76	78	76	0	2	NA	NA	5.3	2	7
42528	2	41	3	2	1	2.19	35976.116648	37870.1122	1	71	7574.022440000001	44.7	40	72.49	7.05	75	26.3	96.9	12	12.7	35.24	1	1	3360	116	116	116	0	80	80	82	0	2	NA	NA	5.8	2	6
42529	1	71	3	2	2	2.5	27844.157844	27828.255867	2	62	5565.6511734	31.1	39	89.28	14.77	99	16	85.9	12.9	6.5	39.7	1	1	0	136	128	104	0	60	50	54	0	2	NA	274	8	1	8
42532	2	67	1	3	1	2.61	6326.360533	6165.349851	2	72	1233.0699702	31.3	41	85.75	6.66	109	19	97.3	12.7	7.3	28.39	1	2	1680	100	102	102	0	64	62	64	0	2	NA	NA	6	1	8
42533	2	66	3	2	1	4.65	62024.989502	63760.146247	1	68	12752.029249399999	76.2	39	90.17	4.5	55	42.8	92.9	11.8	5.1	24.8	2	NA	0	120	110	114	0	72	66	68	0	1	1	89	5.6	2	7
42537	2	62	4	4	1	2.19	11494.14765	11111.658746	1	59	2222.3317491999996	25	42	90.17	4.88	44	33.7	89	13.2	8.6	29.85	2	NA	360	130	126	126	0	78	78	78	0	1	1	NA	5.5	2	6
42539	1	50	3	5	1	5	77911.339601	79453.121633	2	68	15890.6243266	78.3	48	88.4	5.38	69	42.4	87.1	13.7	5.6	27.9	2	NA	1200	120	114	120	0	68	66	64	0	2	NA	102	4.6	2	7
42544	2	67	1	1	2	2.19	7480.950035	7888.875108	1	71	1577.7750216	65	39	63.65	6.94	65	36.2	87.7	12.2	5.7	35.99	2	NA	3200	130	132	134	0	66	70	70	0	1	1	130	6.1	3	6
42545	2	74	3	3	1	3.65	37167.132864	36128.641686	1	59	7225.7283372	31.4	42	81.33	5.66	85	21.6	86.4	13.5	6.6	36.97	2	NA	240	104	102	110	0	62	60	66	0	2	NA	NA	5.3	2	5
42546	1	51	3	2	2	2.48	22515.398006	24752.7181	1	67	4950.5436199999995	85.6	43	90.17	4.72	53	29.6	88.4	12.7	8.6	42.4	1	3	2880	124	118	118	0	42	40	56	0	1	1	94	5.4	3	6
42547	2	79	3	3	2	2.18	27998.489743	29696.592292	1	62	5939.3184584	98.1	45	81.33	5.05	63	19.2	93.9	12.6	9.1	21.34	2	NA	2940	134	128	128	0	74	70	68	0	1	1	NA	5.7	2	6
42557	2	68	3	3	2	1.1	52544.860904	67781.940802	1	61	13556.3881604	31.7	41	143.21	12.21	86	16.9	95.3	14.5	8.4	46.97	2	NA	0	158	146	150	0	90	92	88	0	1	1	NA	7.7	1	6
42560	1	59	3	4	2	1.76	82326.837852	82477.366737	1	60	16495.473347400002	93.4	45	107.85	5.61	77	31.5	93.6	12.8	9.5	21.94	1	1	240	126	128	124	0	84	80	82	0	1	1	NA	5.6	2	6
42567	1	62	3	2	2	4.55	77451.559352	79782.889051	2	59	15956.5778102	49.3	44	70.72	4.94	63	34.2	90.3	12.8	8.9	32.22	2	NA	0	140	146	148	0	86	82	86	0	1	1	NA	5.4	2	7
42568	1	42	2	4	2	2.12	23869.578891	23928.571735	2	61	4785.714347	59.8	42	94.59	14.93	50	31	77.4	13.4	6.1	30.56	2	NA	7920	134	134	124	0	74	76	78	0	1	1	291	8.9	1	7
42575	2	41	3	3	2	3.77	79814.774172	80330.170581	2	62	16066.0341162	95.9	40	65.42	4.22	44	40.6	89.6	11.6	2.8	26.88	1	2	6720	78	84	80	0	58	58	56	0	2	NA	84	4.7	2	7
42578	2	69	4	1	2	1.28	8658.692514	8750.827258	1	62	1750.1654515999999	71.2	40	72.49	5.22	59	46.3	77.1	13.6	6.4	31.84	2	NA	360	128	120	120	0	56	52	54	0	1	1	NA	6.3	1	8
42580	2	80	3	3	2	2.35	28968.55967	34519.211649	1	63	6903.8423298	68.4	37	72.49	4.72	49	41.1	88.4	13	7.3	22.79	2	NA	0	128	120	0	138	20	30	0	22	1	1	NA	5.8	2	5
42584	1	48	3	3	2	5	99238.399493	102738.312492	1	61	20547.6624984	114	35	81.33	4.22	83	16.5	92.6	12.8	9.3	29.12	1	3	0	120	120	114	0	76	82	78	0	2	NA	NA	5.2	2	3
42586	1	52	3	5	2	4.48	77488.443259	79128.033747	2	62	15825.606749399998	78	45	112.27	6.66	46	43.4	89.8	12.2	6.1	29.31	1	3	880	120	108	108	0	72	72	72	0	1	1	NA	4.9	2	6
42590	1	59	3	4	1	1.46	29636.326702	30175.848264	1	71	6035.1696528	69.7	41	63.65	8.83	38	27.1	92.8	13.1	7.6	42.61	1	1	6720	144	146	140	0	72	74	62	0	1	1	NA	5.9	1	5
42591	2	68	4	5	1	4.38	12648.581903	12599.7175	1	72	2519.9435000000003	86.3	38	99.01	4.55	67	33.9	86.6	12.2	6.1	23.65	2	NA	960	134	132	126	0	84	60	70	0	1	1	NA	5.7	2	7
42592	2	53	1	3	1	2.04	16965.190773	17218.351848	1	66	3443.6703695999995	22.1	39	63.65	5	127	45.5	86.5	12.5	7.1	28.44	1	1	0	114	112	108	0	74	70	70	0	2	NA	102	5.7	2	7
42594	1	64	3	3	2	4.64	53088.2953	51939.933025	2	63	10387.986605	68	44	83.98	5.33	131	19.8	85.6	12.4	8.1	33.64	1	3	7200	132	126	126	0	72	78	76	0	1	1	NA	6.2	2	8
42596	2	59	2	1	1	1.47	12409.395626	12817.527786	2	72	2563.5055572	48.9	42	65.42	5.16	78	32	89.8	12.4	8.9	31.8	2	NA	0	124	128	124	0	78	74	78	0	2	NA	101	5.5	2	6
42599	2	67	3	3	2	2.14	35298.379131	41938.830842	2	60	8387.766168400001	64.3	41	81.33	4.77	94	30.3	86.6	14.6	6.1	29.61	1	3	240	122	112	118	0	78	74	74	0	2	NA	94	6	2	7
42600	2	44	2	1	1	0.91	19072.571202	18848.049781	2	66	3769.6099562000004	50	44	57.46	4.88	92	36.2	84.4	12.4	4.7	25.27	2	NA	7200	102	96	96	0	70	74	76	0	2	NA	NA	5.4	2	7
42603	1	80	3	4	2	3.43	20784.245424	21012.851117	1	63	4202.5702234	81.3	42	134.37	5	101	28.6	100.1	13.5	6.7	34.74	1	3	0	154	138	130	0	70	66	60	0	1	1	NA	6	1	6
42604	2	43	3	5	1	3.57	104003.469123	109478.826841	2	70	21895.765368200002	77.4	41	53.04	5.11	33	30.2	95.7	12.2	4.9	25.57	1	3	3360	96	86	98	0	54	56	50	0	2	NA	101	5.5	2	8
42605	1	53	1	5	1	5	16143.008083	17312.522839	1	66	3462.5045678	45.7	40	72.49	5.66	51	43.4	94.9	12.5	6.7	30.8	2	NA	4800	112	110	114	0	72	70	66	0	2	NA	NA	4.8	2	7
42613	1	52	1	1	1	5	16143.008083	17312.522839	1	66	3462.5045678	42.3	43	81.33	6.16	134	34.5	94.7	12.3	9	38.61	1	1	0	146	148	140	0	82	80	84	0	2	NA	NA	5.6	1	7
42617	1	71	5	5	1	3.21	33239.250879	34539.296683	2	67	6907.8593366000005	37.3	40	69.84	6.44	78	33.8	90	13.4	6.4	23.43	2	NA	2520	122	0	0	0	52	0	0	0	2	NA	123	6.3	2	7
42621	1	54	3	3	2	0.71	24155.229924	25217.676216	1	67	5043.5352432	42.7	40	75.14	14.71	72	25	85.3	13.9	7.9	34.62	2	NA	16800	120	120	114	0	62	64	62	0	1	1	NA	8.5	1	6
42626	2	55	4	2	1	4.29	21262.599804	23050.202454	2	68	4610.0404908	80.7	41	120.22	6.44	139	39.6	91.9	12	6.2	42.1	1	3	180	116	120	116	0	56	62	60	0	1	1	115	5.5	2	6
42632	2	65	3	4	2	5	59356.356426	60045.772497	1	60	12009.1544994	85.3	39	81.33	4.83	80	37.3	89.1	12.9	5.6	27.38	2	NA	4200	168	158	156	0	94	88	94	0	1	1	102	5.7	2	7
42636	1	55	2	4	1	5	12775.874489	13174.38127	2	71	2634.876254	48.4	44	76.91	6.38	96	27.3	89.7	12.1	5.5	34.17	2	NA	0	124	124	120	0	70	68	70	0	1	1	120	5.8	2	6
42638	2	48	4	3	2	1.16	23833.861391	25371.590684	1	74	5074.3181368	37.5	35	74.26	5.22	47	27.6	91.4	15.3	9.1	67.27	1	3	0	0	0	0	0	0	0	0	0	1	1	NA	5.5	1	5
42640	2	79	3	4	2	1.57	35990.287526	34984.678721	1	60	6996.935744199999	51.8	41	72.49	5.5	71	41.3	101.6	24.2	2.6	25.28	2	NA	0	108	108	114	0	46	48	44	0	2	NA	106	4.6	2	9
42647	1	48	1	4	2	5	28374.259294	31153.796722	2	65	6230.7593443999995	38	41	98.12	5.05	58	28.4	89.4	12.7	6.2	26.45	2	NA	480	114	114	118	0	76	78	74	0	2	NA	97	5.5	2	7
42648	1	44	3	2	2	0.58	72445.236257	72431.457691	1	60	14486.291538200001	84.2	45	90.17	4.72	71	41	88.1	12.2	6.2	24.24	2	NA	18720	114	112	112	0	72	74	76	0	2	NA	96	5	2	7
42649	2	49	4	4	1	1.24	24764.43774	26846.44911	1	65	5369.289822000001	26.2	40	54.81	5.88	63	43	83.6	14.1	7.3	42.05	1	3	0	114	120	124	0	80	72	74	0	1	1	NA	7.1	1	6
42651	1	76	3	3	2	1.18	9471.568094	9299.250643	1	60	1859.8501285999998	57.7	39	72.49	5.55	65	16	90.3	12.7	10.4	30	1	3	0	126	118	122	0	60	64	64	0	2	NA	NA	5.5	2	5
42652	1	49	3	2	1	3.92	105033.375324	106896.049528	2	67	21379.2099056	65.9	43	76.02	5.88	65	28.8	86.1	11.8	6.1	34.72	1	3	24720	168	0	172	0	104	0	98	0	1	2	112	5.4	2	7
42656	2	55	1	3	1	5	13426.565042	13268.508142	2	71	2653.7016284	55.3	36	63.65	5.22	77	21.3	86.3	12.3	8.4	35.94	2	NA	3360	0	142	132	138	0	64	52	58	1	1	101	6.2	2	6
42657	2	44	2	4	1	4.08	20857.913358	21169.163131	1	72	4233.8326262	47.3	42	54.81	4.94	36	25	90.6	12.1	7.5	30.67	2	NA	0	138	128	132	0	82	80	74	0	2	NA	NA	5	2	5
42658	2	60	2	5	1	1.61	7187.743246	7187.413631	1	72	1437.4827262000001	66.6	42	63.65	5.11	51	37.1	88.9	13.1	6.9	28.44	1	3	1800	108	102	104	0	64	66	70	0	2	NA	NA	5.6	2	5
42665	2	75	3	1	2	1.43	41869.277142	41119.99046	2	60	8223.998092	45.7	41	57.46	7.66	93	45.3	83	12.7	6.9	33.2	2	NA	0	0	0	0	0	0	0	0	0	1	1	NA	7.6	1	7
42666	1	78	4	2	1	0.69	12184.179765	13327.749219	2	72	2665.5498438	53.9	42	150.28	2.22	50	34.7	91.8	15	3.6	38.48	1	3	0	152	134	134	0	66	66	62	0	1	1	NA	5.2	1	5
42668	2	65	3	3	2	5	59522.803907	62187.260445	2	63	12437.452089	95.3	43	90.17	4.5	49	38.3	87.7	12.9	4.7	21.93	2	NA	1680	136	138	138	0	74	74	70	0	1	1	92	6	2	7
42670	2	62	3	3	1	2.92	61297.248153	62009.20742	1	63	12401.841484	64.9	46	63.65	4.5	72	32.3	89.8	12.4	6	29.29	1	1	1200	166	170	170	0	60	64	62	0	1	1	NA	5.9	2	7
42672	2	64	4	2	2	1.45	9742.308807	9845.974011	2	60	1969.1948022000001	75.8	43	81.33	5.11	90	26.1	90.9	12.7	3.1	22.15	1	3	0	150	150	150	0	76	70	76	0	1	2	100	5.7	2	6
42674	1	80	3	5	1	4.38	20210.854368	20739.085984	1	65	4147.817196800001	64.3	37	143.21	5.38	76	11	94.9	12.9	6.3	27.62	1	3	0	102	114	0	0	54	54	0	0	1	1	NA	5.3	2	8
42678	2	50	5	2	1	1.08	22834.12549	23657.581166	1	65	4731.5162332	44.4	43	37.13	13.6	134	30.4	83.2	12.6	9.2	27.28	2	NA	0	114	120	112	0	72	76	68	0	2	NA	NA	12.1	2	10
42681	1	59	4	3	1	0	23747.324968	25621.742142	2	67	5124.3484284	70.4	35	246.64	5	110	28.6	77.8	15.6	5.6	30.08	2	NA	21600	196	188	200	0	88	88	90	0	1	1	95	5.7	2	7
42682	1	80	3	1	2	2.06	22642.240072	25965.260671	2	62	5193.0521342	50.4	39	149.4	5.88	22	15	88.3	14.3	5.7	26.09	2	NA	960	168	154	154	0	58	56	58	0	2	NA	NA	5.6	2	5
42683	1	75	3	5	1	5	23204.917264	22782.747231	1	70	4556.549446200001	52.9	44	72.49	4.88	57	32.3	96.1	11.7	9.6	33.98	1	3	0	148	140	146	0	84	78	78	0	2	NA	NA	5.4	2	9
42687	2	46	4	5	1	4.8	28558.830985	28439.534007	1	68	5687.9068013999995	50	40	72.49	4.61	35	35.7	94.1	13.7	4.5	22.87	2	NA	4320	112	106	104	0	72	66	68	0	2	NA	87	5.2	2	8
42692	2	63	1	1	1	1.83	13745.426209	13578.358805	1	65	2715.671761	77.9	43	54.81	5.33	89	34.2	85.4	13.3	6.4	31.09	2	NA	480	102	110	106	0	74	74	76	0	2	NA	107	5.6	2	5
42693	1	49	3	4	2	5	93473.601614	93455.823604	1	60	18691.1647208	103	46	99.01	4.05	79	29.4	91.2	12.6	6.2	23.8	2	NA	2800	122	126	110	0	68	76	74	0	2	NA	83	5.1	2	8
42695	1	50	5	3	1	5	61574.501404	63076.903637	2	69	12615.380727400001	29.9	44	66.3	5.94	81	30	63.8	15.1	8.1	23.37	2	NA	800	144	132	128	0	80	82	74	0	2	NA	NA	5.9	2	8
42696	1	78	3	3	2	2.24	11530.567194	12352.537342	2	61	2470.5074684	84.7	40	76.02	5.38	50	23.8	99.9	13.9	3.9	28.82	1	3	2480	110	108	114	0	52	50	50	0	2	NA	NA	6.5	1	8
42700	1	64	5	5	1	1.44	40868.480144	41825.345085	2	69	8365.069017	57.8	44	87.52	6.55	58	21.7	84.1	12.6	8.6	28.25	2	NA	5520	162	158	150	0	64	60	62	0	2	NA	NA	5.5	2	7
42702	2	70	3	3	2	1.1	20747.605945	20783.50754	1	67	4156.701508	22.5	40	63.65	5.16	60	34.9	97.3	12.3	5.9	35.76	1	1	0	136	134	132	0	50	44	46	0	1	1	105	5.6	2	7
42704	1	45	1	2	1	2.18	17164.150437	18407.644036	1	65	3681.5288072000003	38.6	44	72.49	5	60	26.6	91.4	12.9	5.1	25.4	2	NA	0	122	118	116	0	68	74	66	0	2	NA	99	5.3	2	8
42715	1	51	3	5	2	5	78824.450902	80492.310191	2	62	16098.4620382	48	43	95.47	5.27	55	27	87.7	12.5	6.4	37.6	1	3	360	120	122	124	0	82	84	86	0	2	NA	NA	5.4	2	7
42733	1	68	4	2	2	2.83	9938.910884	12273.223799	2	65	2454.6447598	66.3	42	94.59	10.38	87	23.2	89.9	11.5	10.4	44.78	2	NA	0	154	148	146	0	98	98	94	0	1	1	NA	7	3	9
42736	1	61	1	1	1	1.02	8842.521562	10456.806614	1	66	2091.3613228	61	41	63.65	4.88	44	27.3	85.1	13.9	7.2	28.19	2	NA	5760	180	174	166	0	82	74	84	0	1	1	NA	5.3	2	8
42740	1	73	3	5	2	2.14	33412.989413	36761.116812	2	62	7352.2233624	75.2	43	108.73	6.33	64	26.5	86.4	13	9.9	27.93	2	NA	1440	152	152	156	0	94	92	92	0	1	1	125	5.8	2	8
42741	1	58	1	4	2	5	11327.761972	11355.758146	2	64	2271.1516292	98.8	38	93.7	5.22	57	21.3	80.5	15.9	7.3	22.5	1	1	720	114	126	136	0	84	90	88	0	1	1	98	5.9	2	7
42745	2	51	1	5	1	2.68	16708.142428	16957.467729	1	66	3391.4935458	41.6	38	90.17	6.16	103	34.7	87.1	13.1	4.9	40.53	2	NA	0	114	118	124	0	62	60	58	0	1	1	124	6.7	1	7
42746	2	69	3	5	2	4.75	59356.356426	60606.699744	1	60	12121.3399488	48.8	41	99.01	4.88	110	23.3	93.8	13.2	7.6	21.22	2	NA	640	116	112	104	0	72	64	68	0	2	NA	97	5.3	2	8
42748	2	80	1	1	1	1.25	8604.951426	10324.52691	2	72	2064.905382	62.6	38	44.2	5.5	72	38.2	78	14.9	5.4	23.1	2	NA	0	186	182	182	0	66	54	58	0	2	NA	NA	6	2	8
42753	2	43	4	4	1	4.38	24764.43774	26846.44911	1	65	5369.289822000001	57.3	42	72.49	4.11	72	43.8	86	12	6.1	28.51	1	1	480	118	116	114	0	84	80	84	0	1	2	NA	5.6	2	8
42760	1	43	3	2	1	2.14	94827.054607	96945.077908	2	71	19389.0155816	63.9	42	85.75	4.66	61	27.8	92.6	12.3	7.6	27.58	1	1	18000	118	120	120	0	78	78	78	0	2	NA	NA	5.9	2	8
42761	1	62	2	3	2	1.36	4995.517799	5553.664783	1	62	1110.7329566	37.5	48	152.05	5.66	90	29.8	85.1	12.7	9.8	35.1	1	3	1200	114	112	110	0	78	78	80	0	2	NA	NA	5.4	2	8
42763	1	46	4	2	2	3.49	20658.940629	20347.990731	1	67	4069.5981462000004	51.6	51	54.81	4.27	83	27.8	90.3	13.3	11.6	20.19	1	1	0	140	0	0	138	80	0	0	72	1	2	80	5.5	2	5
42764	2	68	4	2	2	0.71	10410.691387	11230.090041	2	64	2246.0180081999997	28.3	38	111.38	5.44	99	27.3	94.1	12.5	7.4	23.56	1	1	720	110	108	118	0	66	66	58	0	1	1	105	5.4	2	5
42766	1	51	3	5	2	1.5	82326.837852	82477.366737	1	60	16495.473347400002	88.7	52	90.17	5.38	48	24.8	91.3	12.4	6.3	25.38	2	NA	5040	112	114	118	0	76	78	72	0	2	NA	NA	5.4	2	7
42768	1	80	3	2	2	1.92	20998.85168	24080.685299	2	62	4816.1370598	61.3	40	105.2	5.66	56	21.8	100.3	12.5	8.6	43.28	2	NA	0	96	0	0	0	56	0	0	0	2	NA	111	6	2	6
42769	2	73	3	4	2	3.27	33131.392823	36089.391853	2	62	7217.8783706	30.5	42	56.58	5.88	56	28.5	91.3	11.9	5.1	26.7	1	3	320	198	0	0	0	80	0	0	0	1	2	109	5.7	2	5
42788	2	71	3	5	1	5	27789.502896	28256.72288	1	70	5651.344576	76	42	81.33	10.32	84	41.3	91	12.7	7.3	34.06	1	3	4800	132	128	122	0	60	58	62	0	1	1	NA	6.6	2	8
42799	1	63	1	1	2	0.69	4642.443239	4944.939555	2	64	988.9879109999999	41.5	44	65.42	9.1	126	44.9	91.3	12.5	7.6	27.69	1	3	1680	124	120	118	0	58	54	56	0	1	1	NA	5.6	2	6
42801	2	50	3	3	2	2.14	96663.55644	96356.539027	2	63	19271.3078054	46.5	41	68.95	5.44	69	16.8	90	13.8	12.7	26.01	1	1	0	126	132	128	0	78	74	76	0	2	NA	103	5.5	2	10
42802	1	62	1	3	1	4.55	7130.271363	7295.689187	2	70	1459.1378374	51.5	36	71.6	5.16	86	30	90.7	12.9	6.9	36.8	2	NA	600	124	120	120	0	70	68	76	0	1	1	99	5.7	2	6
42813	1	80	3	4	2	1.79	12286.859754	13044.923164	2	62	2608.9846328	65	43	68.07	5.05	91	11.6	87.8	12.9	5.4	24.21	2	NA	1200	0	158	0	148	0	76	0	84	1	1	96	5.3	2	6
42814	2	80	4	3	1	2.07	12905.141939	13036.45715	1	68	2607.29143	21.7	38	99.01	5.38	79	18.1	77.6	14	9.1	32.31	2	NA	0	180	176	188	0	66	66	76	0	1	1	103	5.4	2	4
42820	1	68	3	2	1	1.86	55433.500271	61189.991353	2	71	12237.9982706	93	41	80.44	5.05	76	27.3	88.5	12.3	7.5	19.88	1	3	3840	140	136	142	0	74	76	78	0	2	NA	NA	5.5	2	7
42825	1	61	3	3	2	2.71	48720.55548	47869.113752	2	62	9573.822750399999	77.9	45	73.37	6	58	23	92.2	12.2	4.7	28.01	1	3	3300	150	150	146	0	66	66	62	0	1	1	119	5.8	2	8
42827	2	69	1	4	1	5	8901.222345	10802.895291	2	70	2160.5790582	92.4	44	67.18	5.11	77	39.2	95.1	11.6	6.4	29	2	NA	1780	134	126	126	0	58	60	64	0	2	NA	104	5.3	2	7
42830	2	65	4	2	1	1.69	11318.919739	12700.193506	1	68	2540.0387012	35	33	81.33	9.71	121	28	93.6	12.4	7.8	38.88	1	3	0	0	0	0	0	0	0	0	0	1	1	188	8	1	8
42833	2	65	3	4	2	3.85	59522.803907	60214.153243	2	63	12042.8306486	91.3	43	66.3	5.66	62	38.1	75.8	13.1	5.7	32.05	2	NA	2520	130	128	126	0	86	82	78	0	2	NA	NA	5.9	2	8
42834	1	45	3	5	2	4.83	107335.642923	119313.623148	2	63	23862.7246296	58.1	42	87.52	5.27	55	27.8	80.3	13.3	6.9	37.05	2	NA	160	114	114	118	0	80	78	82	0	2	NA	104	5.4	2	6
42835	1	64	3	1	2	2.31	55531.608633	57203.137128	2	59	11440.6274256	73.4	47	97.24	5.33	53	23.3	89.1	13.4	8.1	27.47	1	3	720	132	124	128	0	78	76	76	0	1	1	NA	5.6	2	8
42838	2	54	5	3	2	1.29	31250.854301	31151.597076	2	59	6230.3194152	38	39	54.81	5.22	54	26.2	90.5	12.6	11.9	31.73	1	1	360	134	126	122	0	72	70	68	0	2	NA	102	5.8	2	6
42840	2	45	2	5	2	1.75	18266.194538	18051.165746	1	60	3610.2331492	62.5	42	54.81	5.05	75	42.5	84.4	12.8	5.9	31.99	1	1	7200	116	108	110	0	62	58	52	0	2	NA	102	5.4	2	8
42843	1	56	4	2	2	1.41	22331.530883	21995.405842	1	61	4399.0811684	43.8	42	99.01	5.55	53	28.2	86.9	12.7	4.4	28.8	1	1	240	158	156	156	0	94	102	96	0	9	NA	106	6	2	12
42844	2	63	3	4	2	5	59356.356426	60606.699744	1	60	12121.3399488	102	45	99.01	4.94	64	29.9	93.9	12.9	8.6	27.58	1	3	1800	116	114	116	0	64	70	66	0	1	1	NA	5.6	2	6
42850	1	53	3	2	2	4.5	25841.590025	28409.428648	2	59	5681.885729600001	98.9	51	75.14	7.94	63	20	93.7	12.8	8.8	25.65	1	1	2880	126	114	116	0	72	68	64	0	2	NA	164	6.6	1	6
42866	2	80	3	2	2	2.14	31174.963161	34045.559703	2	63	6809.1119406	20	40	86.63	7.6	93	25.3	87.2	13.3	8.2	38.47	2	NA	1440	136	128	130	0	56	56	54	0	1	1	NA	6	2	8
42867	1	68	4	4	1	3.41	6367.902753	6166.627691	1	73	1233.3255382	47.9	43	140.56	5.27	78	19	91.6	12.3	8.4	25.27	1	1	0	116	114	122	0	68	70	70	0	2	NA	104	5.4	2	8
42868	1	43	3	5	2	3.78	90414.494842	98779.211784	1	63	19755.8423568	81.1	42	81.33	6.11	68	27.4	86.9	12.7	6.6	43.7	2	NA	0	128	126	132	0	76	78	74	0	1	1	120	5.7	2	6
42869	2	64	3	3	2	1.18	22473.386018	23114.102693	1	67	4622.8205386	74.4	42	63.65	6.55	78	29.4	87.3	14.4	7.5	29.28	1	1	0	122	122	120	0	70	66	74	0	2	NA	NA	5.8	2	6
42878	1	45	3	1	2	0.68	34553.642116	36000.767508	2	59	7200.1535016	57	43	65.42	5.27	62	34.3	87.4	11.8	5.9	22.21	2	NA	200	122	118	116	0	70	76	72	0	2	NA	NA	5.6	2	8
42898	2	63	4	3	1	5	11011.910495	10818.285537	1	68	2163.6571074	48.2	45	63.65	6.77	73	36.2	84.3	13.4	6.9	30.75	1	2	240	106	102	112	0	62	58	56	0	2	NA	130	6.3	1	7
42900	1	63	4	5	1	5	7237.067591	7073.789537	1	59	1414.7579074	27.8	45	107.85	6.49	72	36.4	98.8	15.8	4.1	36.77	2	NA	3780	150	146	148	0	78	80	82	0	1	1	128	6.4	1	6
42904	2	47	1	2	1	2.14	22291.904881	22029.485614	2	66	4405.8971228	59.5	37	54.81	11.77	45	36.7	92.2	12	5.7	21.3	2	NA	4800	110	110	110	0	64	66	70	0	2	NA	227	7.7	1	7
42906	1	56	3	4	1	4.57	101584.686973	106265.339604	2	66	21253.0679208	53.5	43	101.66	5.38	56	28.5	84.7	12.5	8.8	29.15	1	3	0	114	124	128	0	70	76	62	0	2	NA	104	5.6	2	6
42908	2	80	3	4	2	1.73	36470.018055	39828.184259	2	60	7965.6368518	68.2	38	55.69	10.55	78	23.8	94.1	13.2	7.1	27.38	2	NA	660	160	138	138	0	44	40	42	0	2	NA	104	5.9	2	7
42912	1	46	2	3	1	1.69	21526.509275	23086.043293	1	72	4617.2086586	65.6	43	90.17	5.11	61	36.2	90.9	12	5.5	28.8	2	NA	25920	124	124	130	0	92	90	84	0	2	NA	NA	5.7	2	7
42914	1	43	5	1	1	2.73	186295.506645	192770.730057	2	70	38554.1460114	85.3	48	78.68	3.89	40	25.4	85.7	12.4	8.6	26.54	1	3	3600	108	0	0	0	54	0	0	0	2	NA	NA	5.6	2	7
42918	2	60	1	2	1	0.46	8030.083171	8792.021964	1	66	1758.4043927999999	62.1	43	63.65	4.72	93	42.4	88.4	14.2	4	32.54	2	NA	1500	154	138	134	0	80	84	86	0	2	NA	94	5.3	2	8
42922	1	70	2	3	1	3.53	9828.530578	9902.585886	1	71	1980.5171772	67.9	43	99.01	5.16	59	32.8	95.6	12.7	6.1	29.2	1	3	900	130	128	136	0	62	62	66	0	1	1	101	5.7	2	6
42932	2	42	3	5	1	5	129047.382545	133678.226809	2	65	26735.6453618	90.3	41	80.44	4.5	50	31.1	94.2	12.1	6.9	23.17	2	NA	6480	114	112	104	0	74	74	70	0	2	NA	NA	5.6	2	8
42935	2	59	3	5	1	5	90611.412059	90957.148327	2	73	18191.4296654	42.4	44	63.65	4.44	72	31.8	88.1	12.2	6.2	28.31	1	3	0	126	128	136	0	96	88	92	0	1	1	NA	5.3	2	5
42941	2	70	3	3	2	1.42	31860.187616	31487.213368	1	61	6297.4426736000005	71.6	47	81.33	4.11	61	36.3	87.1	12.2	9.1	28.34	2	NA	1440	126	126	126	0	78	76	76	0	2	NA	NA	5.2	2	6
42947	1	66	3	1	1	5	40868.480144	42345.524718	2	69	8469.1049436	57.3	44	89.28	3.77	84	28.5	87.4	13.3	8.6	21.11	1	3	2400	126	118	120	0	60	58	62	0	1	1	NA	5.7	2	7
42948	1	41	3	4	2	4.75	90414.494842	90397.298652	1	63	18079.459730399998	42.3	43	81.33	7.88	93	34.6	91	12.9	6.4	32.93	2	NA	700	124	120	116	0	72	70	66	0	2	NA	149	6.7	1	8
42949	2	60	3	4	2	5	55604.39463	56250.232171	1	67	11250.046434200001	83.7	40	81.33	5	55	33.8	91.6	11.6	5.3	28.68	2	NA	480	130	138	128	0	84	80	76	0	2	NA	NA	5.3	2	7
42960	2	59	3	3	2	5	95352.038125	95049.186284	1	60	19009.837256799998	131	44	81.33	4.83	79	27.5	92.6	12.5	5.9	24.75	2	NA	3520	118	120	118	0	78	80	78	0	2	NA	96	5.5	2	8
42961	2	80	3	1	2	2.59	36136.806606	39464.290636	2	60	7892.858127199999	59.6	41	64.53	4.05	89	26.7	78.6	15.8	9.3	29.77	2	NA	0	150	0	0	0	60	0	0	0	1	1	NA	6.3	2	10
42975	1	80	3	3	2	2.76	19678.611037	19979.550521	1	63	3995.9101042	78.2	41	90.17	4.61	79	30.7	92.8	12.9	7.1	25.78	2	NA	0	128	130	126	0	78	64	56	0	2	NA	NA	5.4	2	7
42978	1	79	3	1	2	1.1	8872.862854	8711.437723	1	67	1742.2875445999998	123	44	196.25	5.16	65	16.8	96.2	14.7	6.5	26.35	2	NA	0	122	114	116	0	54	50	50	0	1	1	NA	5.3	2	4
42979	1	44	1	2	1	0	24613.893363	25381.653207	1	71	5076.3306414	66.2	45	81.33	5.44	66	28.8	91.5	12.3	8.7	28.02	2	NA	2040	134	130	130	0	86	82	84	0	2	NA	108	5.2	2	6
42982	1	58	3	4	2	5	82326.837852	82477.366737	1	60	16495.473347400002	62.3	42	90.17	3.89	56	34.2	88.9	13	6.4	23.97	2	NA	1960	114	116	114	0	78	74	76	0	2	NA	NA	5.4	2	6
42985	1	63	3	2	1	0.95	19060.516306	18648.214917	1	59	3729.6429834	48.6	42	90.17	8.72	86	36.1	88.3	12.5	8	25.75	1	3	0	116	114	106	0	86	78	74	0	1	2	NA	7.8	1	8
42987	2	61	3	5	2	4.38	55310.086103	57654.921351	1	63	11530.984270199999	66	36	81.33	5	80	30	90.4	13.8	6.1	32.38	1	3	1800	114	114	106	0	70	74	70	0	1	1	NA	5.4	2	7
42993	1	55	2	3	2	2.36	14772.347456	14808.856805	2	61	2961.771361	78.5	43	160	5.05	84	31.2	95.6	12.5	8.2	33	1	1	0	104	102	100	0	62	66	70	0	1	1	NA	5.3	2	8
43001	2	57	4	4	2	1.17	16870.498214	17177.76849	1	59	3435.5536979999997	62.9	42	72.49	5.16	73	9.8	94.3	11.8	12.9	19.91	2	NA	2400	0	174	178	178	0	80	78	78	1	1	102	5.9	2	8
43004	2	64	3	1	2	1.62	23989.800077	24268.438368	1	60	4853.6876735999995	72.1	41	81.33	4.94	79	23.1	86.6	12.7	9.1	38.93	2	NA	1280	114	110	112	0	74	76	74	0	1	1	NA	5.6	2	7
43007	1	47	5	5	1	5	84862.161849	86757.612857	1	73	17351.5225714	52.2	46	81.33	5.27	94	28	89.9	12.6	5.7	23.74	2	NA	1680	112	108	112	0	84	82	78	0	2	NA	NA	5.3	2	6
43016	2	73	3	3	1	2.1	44662.237245	48443.397077	2	66	9688.6794154	82.1	48	75.14	4.66	55	23	90	12.5	5.4	21.92	1	3	0	160	160	166	0	78	78	76	0	1	1	94	5.4	2	7
43018	2	68	1	1	1	0.7	5858.771678	5685.515005	2	67	1137.103001	59.7	43	63.65	5.05	122	50.2	92.4	12.2	7.6	35	2	NA	1800	142	142	146	0	30	50	36	0	1	1	101	5.9	2	5
43019	1	60	3	1	2	1.46	57758.90152	64097.944824	2	62	12819.5889648	53.7	43	147.63	24.76	88	36.8	88.2	11.4	8	30.22	2	NA	420	130	120	124	0	76	72	78	0	1	1	470	12.1	1	8
43022	2	46	4	2	2	0.8	21944.860281	21853.19142	1	67	4370.638284	33.8	40	63.65	5.27	73	31.5	71.7	16.4	6.8	25.45	1	3	0	0	0	0	0	0	0	0	0	1	1	NA	6	2	8
43023	2	61	1	3	2	4.75	5992.011661	5814.814791	1	60	1162.9629582	98.7	40	72.49	6.49	76	30.6	88.4	12.4	8.9	31.71	2	NA	3600	114	120	114	0	68	68	66	0	1	1	NA	5.7	2	6
43024	2	50	2	4	1	5	14963.354775	14787.206858	2	66	2957.4413716	56.5	41	45.08	5.05	79	28.2	84.9	12.6	8.5	30.56	1	1	5280	108	106	108	0	64	66	66	0	1	1	97	5.6	2	7
43025	2	80	3	4	2	0.88	28968.55967	32598.549698	1	63	6519.709939599999	117	39	81.33	5.88	85	34.4	95.8	13.9	8.9	25.11	1	3	280	158	156	160	0	86	86	74	0	1	1	113	5.9	2	7
43030	1	72	3	3	2	1.15	10475.832623	10452.213257	2	67	2090.4426513999997	60.9	41	91.05	4.83	66	25.2	93.1	12.7	8.1	30.89	2	NA	1920	168	160	158	0	92	88	80	0	1	1	102	6	2	8
43031	2	80	1	1	1	3.43	9049.862318	10421.647552	2	70	2084.3295104	23.5	35	80.44	5.44	135	20.5	73.7	19.9	8.2	19.5	2	NA	0	124	116	116	0	52	52	56	0	2	NA	106	5.8	2	8
43036	2	56	4	4	2	1.69	22105.505096	22859.742932	1	64	4571.9485864	65.5	38	81.33	6.83	109	48.7	89.4	14.9	8	64.8	2	NA	0	106	112	0	0	68	72	0	0	1	1	129	6.6	2	6
43049	2	73	4	2	2	1.1	11869.635365	12335.633024	2	64	2467.1266048	28.3	38	67.18	4.44	150	21.2	88.7	13.8	8.5	40.26	2	NA	2880	0	0	0	0	0	0	0	0	1	1	NA	6	2	6
43062	1	44	3	5	1	5	142249.382287	148503.885661	2	65	29700.7771322	83.9	48	81.33	6	55	28.3	86.8	12.4	6	25.9	2	NA	4560	110	120	112	0	80	78	78	0	2	NA	NA	5.2	2	7
43071	1	40	2	1	2	2.29	17743.787657	18373.577297	2	62	3674.7154594	49.3	46	64.53	5	66	27.8	85.6	12.7	7.2	29.64	2	NA	2400	118	114	120	0	90	80	84	0	2	NA	NA	5.6	2	7
43073	1	75	3	3	2	1.57	13578.051088	13387.640958	2	61	2677.5281916	50.3	43	86.63	5.38	106	27.8	88.1	12.6	7.4	26.23	1	3	0	138	146	142	0	74	54	70	0	2	NA	105	5.5	2	7
43074	1	43	3	4	2	1.99	88836.108329	92556.613033	1	67	18511.3226066	67.1	44	81.33	4.88	81	24	91.1	12.8	10.6	24.03	1	1	18000	128	130	116	0	76	70	68	0	2	NA	104	5.7	2	7
43077	2	62	1	2	1	0.95	7480.950035	7921.354103	1	71	1584.2708206	78.3	43	90.17	5.55	84	27.3	89.1	12.9	8.1	32.22	2	NA	0	134	128	136	0	0	0	0	0	1	1	NA	6.5	2	6
43078	1	44	3	3	2	5	134968.747	134943.07691	2	60	26988.615382	76.9	42	93.7	8.83	65	40.7	89.1	11.6	8.4	27.89	1	3	15360	124	118	122	0	76	72	78	0	2	NA	NA	5.5	2	8
43079	1	68	3	5	2	4.9	49330.978908	50485.978655	1	63	10097.195731	77.7	45	90.17	4.83	72	32.4	95.8	12.5	6.3	27.28	2	NA	1120	110	116	110	0	66	70	66	0	2	NA	NA	5.6	2	7
43084	1	68	3	3	2	1.83	16345.478587	17844.393376	2	60	3568.8786752	50.5	42	101.66	5.05	89	17	85.6	13.6	10.2	32.06	1	3	0	138	128	126	0	72	68	74	0	1	1	NA	5.9	2	7
43086	2	42	3	5	2	5	105878.353501	105858.489084	1	69	21171.6978168	78.3	42	72.49	3.94	57	32	95.7	12.7	4.6	24.91	2	NA	880	104	106	110	0	66	64	70	0	2	NA	79	5.2	2	9
43091	2	47	1	4	1	1.45	16631.045847	16879.220684	1	65	3375.8441368	38.5	44	63.65	5.22	148	31.7	103	13.1	7	31.91	2	NA	0	98	98	94	0	80	72	74	0	2	NA	102	5.4	2	6
43099	1	70	3	2	2	2.14	34961.874476	34680.531542	1	64	6936.1063084	57.8	37	83.98	23.48	56	32	91.3	11.8	7.7	27.53	1	3	4920	136	130	128	0	68	60	58	0	2	NA	NA	9.6	1	8
43106	1	46	3	1	1	0.07	109242.681556	113817.824685	2	59	22763.564937	66.9	43	78.68	6.16	77	32.4	84.8	14	6.9	30.74	2	NA	5040	134	124	124	0	80	82	80	0	1	1	121	6.2	2	7
43111	1	62	2	1	2	0.93	4995.517799	5742.562223	1	62	1148.5124446	42.1	39	63.65	6.44	91	33.8	88.2	12.9	8.1	34.02	1	3	1080	108	130	124	0	74	72	76	0	2	NA	127	5.8	2	3
43115	2	80	3	5	2	5	28968.55967	32598.549698	1	63	6519.709939599999	148	42	143.21	6.16	138	24.7	94.3	13.1	4.9	23.18	1	3	0	146	128	130	0	64	60	62	0	1	1	NA	5.7	2	8
43124	2	46	3	2	1	1.15	26076.183897	27011.923501	2	68	5402.3847002	43.5	38	59.23	4.88	97	23.8	81.6	14.3	5.2	44.4	2	NA	0	104	104	100	0	70	66	70	0	1	1	99	5.3	2	5
43131	1	64	3	3	2	2.22	49517.553311	49705.452556	2	64	9941.0905112	45	39	79.56	4.77	59	26	89.4	13	9	33.9	1	3	720	120	120	118	0	88	86	86	0	1	1	NA	5.7	2	9
43133	1	46	3	4	2	2.19	92720.062575	101728.121231	1	67	20345.6242462	145	42	107.85	5.11	74	27	88.1	12.2	10.6	28.45	1	1	9360	116	120	122	0	76	78	66	0	1	2	102	5.7	2	8
43138	1	46	4	5	2	0.23	23532.292545	23741.632193	1	64	4748.3264386	17.7	34	63.65	4.33	122	24.1	95.3	13.9	3.7	25.35	2	NA	0	144	148	134	0	78	82	84	0	2	NA	NA	5	2	2
43140	1	41	3	3	2	3.57	94759.282999	94741.260462	2	61	18948.252092400002	68.1	45	82.21	4.88	94	27.2	90.4	13.8	6.2	40.26	2	NA	0	122	124	124	0	80	80	82	0	1	1	NA	4.5	2	8
43151	1	50	4	3	1	5	22436.10665	24207.027109	1	68	4841.4054218	49.4	44	81.33	8.88	43	34.5	99.6	12.7	6.3	26.73	1	1	21600	124	122	122	0	72	74	72	0	2	NA	174	6.4	1	4
43153	1	64	4	1	1	1.57	10497.324363	11046.508042	2	65	2209.3016084	39.3	39	84.86	4.88	69	25	84.4	14	8.8	31.98	1	1	0	210	214	192	0	80	78	74	0	1	1	94	6.1	2	7
43154	2	52	2	1	1	0	9898.767066	9782.23924	2	69	1956.4478480000002	25.4	37	59.23	3.72	67	23	91.5	11.7	6.9	22.69	1	2	10080	0	0	0	0	0	0	0	0	1	1	NA	6	2	8
43165	2	49	3	3	2	1.14	36632.623653	36869.175381	2	61	7373.8350762	43.9	38	56.58	5.05	60	33.6	91.9	12.8	10.1	25.05	1	1	11280	108	106	104	0	46	52	50	0	2	NA	99	5.2	2	8
43166	1	54	3	5	1	5	125286.087493	131058.814393	2	65	26211.7628786	25.9	45	88.4	3.94	59	32.2	91.7	12.6	7.5	29.78	2	NA	1200	148	144	150	0	70	66	66	0	1	1	NA	4.9	2	7
43170	1	50	3	5	1	5	90152.232156	93474.070661	2	71	18694.8141322	66.1	40	81.33	4.72	52	40.3	90.6	12.2	6	29.21	1	3	0	122	116	118	0	70	70	70	0	2	NA	NA	5	2	6
43172	1	48	3	5	1	5	88460.260458	90029.025098	2	68	18005.8050196	44.1	43	88.4	5.33	48	34.3	88.6	13	5.4	28.93	2	NA	1680	110	104	104	0	76	70	78	0	1	1	107	4.8	2	6
43174	1	49	5	4	1	5	69925.898233	71487.738178	1	70	14297.5476356	55.9	44	72.49	6.66	98	36.6	90.3	13	8.5	30.42	1	1	11280	110	104	104	0	72	66	62	0	2	NA	NA	5.5	2	6
43180	2	64	4	4	1	4.96	11011.910495	10804.856774	1	68	2160.9713548	60.6	38	81.33	4.22	55	36.4	90.5	13.1	4.1	35.64	2	NA	0	114	112	118	0	68	74	70	0	1	1	84	5.8	2	6
43185	1	77	3	5	1	3.85	23200.129895	22778.046959	2	69	4555.6093918	55.1	44	51.27	5.11	52	35.4	98.4	12.3	4.9	20.59	1	3	0	118	114	120	0	72	76	72	0	2	NA	NA	5	2	8
43186	1	67	3	4	2	2.43	49517.553311	50676.921376	2	64	10135.3842752	88.4	41	65.42	6.16	89	26.8	95.4	13.7	6.4	32.72	1	3	1440	122	126	122	0	68	68	60	0	1	1	115	5.8	1	8
43187	1	80	3	5	2	5	30849.277283	31479.941369	2	60	6295.9882738	59.6	38	68.07	5.11	86	13.9	95.3	12	6.8	25.64	2	NA	3780	136	126	120	0	68	58	70	0	1	1	103	5.7	2	8
43189	1	48	3	5	1	5	116710.080329	118595.311978	1	69	23719.062395599998	121	44	90.17	5.61	50	41.8	89.9	12.5	4.5	28.6	1	3	1200	126	126	128	0	98	92	96	0	1	1	111	5.4	2	6
43190	1	53	1	1	1	2.12	8616.625474	9116.435113	2	70	1823.2870226	57.6	40	63.65	4.94	53	36.5	90.3	13.3	4.6	25.11	1	3	5400	124	126	122	0	72	72	70	0	2	NA	94	5.4	2	7
43214	2	54	3	5	1	4.75	99668.260778	99351.69999	1	59	19870.339998	43	44	63.65	6.11	94	48.6	92.8	13.4	10	37.15	1	3	320	122	120	118	0	70	74	70	0	1	1	116	6.6	2	8
43216	1	48	2	3	1	1.16	35518.740305	38091.971433	1	72	7618.3942866	63.1	45	63.65	6.05	64	31	92	11.6	6.1	24.94	1	1	0	124	126	124	0	80	82	78	0	2	NA	NA	5.2	2	6
43224	2	42	3	5	2	3.57	85964.784144	85350.009582	2	61	17070.0019164	62.3	45	92.82	5.83	38	27.5	82.8	13.7	7.1	33.41	2	NA	0	102	98	96	0	70	70	76	0	2	NA	NA	5.6	2	12
43229	1	53	5	5	2	1.45	18604.031121	18638.047295	1	67	3727.6094590000002	102	43	99.01	5.38	75	30.1	95.2	12.7	9.1	28.27	1	1	4320	118	120	122	0	70	72	68	0	1	1	NA	5.7	2	6
43232	1	46	3	5	1	5	88460.260458	90029.025098	2	68	18005.8050196	52.1	43	83.98	5.38	66	43.6	91.5	11.8	5.3	25.65	2	NA	13440	120	110	114	0	70	66	70	0	2	NA	105	5.4	2	6
43233	1	40	1	4	1	4.29	28374.259294	31153.796722	2	65	6230.7593443999995	29.2	42	78.68	5.77	124	19.5	90.6	11.9	15	28.34	1	1	4320	96	98	96	0	72	70	72	0	2	NA	111	6.4	2	4
43235	1	66	1	4	1	3.57	7160.648074	7721.6167	2	72	1544.32334	32.3	39	100.78	6.61	67	19.2	90.6	13.3	6.4	32.46	2	NA	0	104	102	100	0	60	60	62	0	1	1	NA	6.7	2	9
43237	1	68	3	3	2	2.45	46864.678897	47353.391877	2	63	9470.6783754	74.5	44	72.49	6.38	64	28.9	95.7	11.3	4.6	23.35	1	3	3360	140	140	140	0	70	62	70	0	2	NA	NA	5.6	2	7
43238	1	48	3	2	2	0.99	27597.241	28753.028516	1	67	5750.6057032	80.7	44	116.69	4.61	87	21.4	94.7	12.5	6.6	25.54	1	1	13440	126	122	120	0	64	70	64	0	2	NA	93	5.9	2	8
43240	2	72	2	2	2	3.29	6340.396598	7151.783591	1	62	1430.3567182000002	33.3	43	72.49	5.83	74	27.5	93.1	13.4	5.6	32.79	1	3	2560	0	0	0	0	0	0	0	0	1	1	115	6.1	2	10
43242	1	53	3	2	1	1.57	24097.169631	24574.026829	1	68	4914.8053658	32	45	54.81	5.83	80	29.3	93	13.1	6.9	21.7	2	NA	3840	132	130	134	0	56	54	52	0	1	1	111	5.7	2	10
43243	1	57	3	5	2	4.75	81663.158639	89777.899747	1	67	17955.579949400002	54.1	40	99.01	5.72	77	33.3	91.3	11.9	4.9	33.18	2	NA	3120	122	124	118	0	58	52	60	0	2	NA	NA	5.6	2	8
43245	1	62	3	2	2	1.07	19360.587762	19943.350894	2	59	3988.6701788	57.2	40	87.52	8.1	38	31.3	91.4	12.7	11	39.03	1	1	0	158	152	146	0	74	72	70	0	1	1	NA	6.1	2	7
43247	1	52	1	3	2	0.98	15232.987003	16759.554881	1	71	3351.9109762	68	41	81.33	4.77	84	28.9	92.4	12.5	5.2	21.06	2	NA	2400	126	122	120	0	82	82	80	0	2	NA	NA	5.1	2	8
43251	2	67	3	3	2	1.46	25483.161809	26623.880535	1	67	5324.776107	74.9	43	54.81	5.22	80	36.4	88.3	13.7	7	28.4	2	NA	180	184	172	172	0	76	80	80	0	1	1	NA	5.7	2	9
43254	1	71	3	4	2	2.5	34961.874476	34325.808614	2	60	6865.1617228000005	63	43	75.14	5.05	40	17.6	94.1	12.4	5.8	23.79	1	3	840	146	138	144	0	90	82	88	0	2	NA	97	5.3	2	7
43259	2	53	1	1	1	0.58	15324.080621	15828.073749	1	66	3165.6147498	70.7	33	45.97	17.93	110	20.7	88.6	13.2	11.2	31.6	2	NA	0	126	114	112	0	72	76	74	0	1	1	NA	11.6	1	5
43261	1	62	4	4	2	3.69	7968.743212	7716.869188	2	63	1543.3738376	48.3	39	491.5	5.83	103	20.5	92.7	18.2	4.4	30.14	1	3	0	86	90	82	0	54	52	46	0	1	1	NA	6.5	1	4
43268	2	70	1	2	2	0	11754.828172	12348.904502	2	65	2469.7809004	75.8	44	53.92	4.44	75	31.9	86.3	12.7	6.6	25.19	1	1	0	104	104	94	0	64	58	56	0	2	NA	NA	6	2	7
43269	2	65	3	3	2	1.16	22713.643673	26986.611942	2	69	5397.3223884	57.4	39	81.33	5.05	60	77.1	84.7	14.8	18.1	36.76	2	NA	480	158	146	154	0	54	60	62	0	1	2	97	6.1	2	6
43271	2	53	3	4	2	0.69	29871.167087	31665.064667	1	61	6333.012933399999	31.2	38	90.17	5.22	102	25.2	88.3	13.2	8.2	46.09	1	3	5040	110	104	114	0	78	76	74	0	1	1	103	5.4	2	8
43275	1	68	4	4	2	1.61	5742.689759	5840.04998	1	61	1168.009996	69	33	72.49	4.94	83	35.8	91.4	12.9	7.4	28.18	1	3	0	0	172	162	164	0	80	80	82	2	NA	110	6.1	2	8
43281	1	46	3	4	2	1.65	119666.881457	119644.121672	2	60	23928.8243344	47.9	40	67.18	6.27	69	18.5	87.1	12.6	5.9	30.37	2	NA	0	118	112	112	0	68	70	74	0	1	2	127	5.7	1	8
43284	1	55	1	1	1	0.15	16143.008083	17724.374303	1	66	3544.8748606	77.2	41	72.49	6.99	88	19.8	91.6	12.6	6.9	26.96	1	3	960	122	124	120	0	70	70	70	0	2	NA	NA	5.4	2	7
43293	2	52	1	1	1	2.42	11163.525083	11330.11148	1	65	2266.022296	49.6	42	45.97	5.61	82	46.3	92.6	12.3	7.8	28.12	1	3	0	120	112	114	0	70	74	72	0	2	NA	108	5.9	2	8
43296	2	65	3	3	2	2.59	65378.89265	77678.193361	1	64	15535.638672199999	113	42	58.34	4.77	56	33.3	87.1	12.2	5.7	21.4	2	NA	0	0	0	104	0	0	0	72	0	2	NA	93	5.7	2	6
43297	1	67	1	1	1	1.75	5524.575822	6116.651584	1	73	1223.3303168	63.4	45	72.49	5.72	69	34.2	89.8	12.5	6.1	31.5	2	NA	0	160	162	162	0	90	88	88	0	1	1	112	5.4	2	7
43300	2	45	4	2	1	3.49	28558.830985	28439.534007	1	68	5687.9068013999995	68.1	45	54.81	7.49	46	40.7	72.7	13.4	4.9	30.23	2	NA	240	124	112	122	0	74	80	78	0	1	1	140	6.9	2	8
43302	2	68	3	3	2	2.83	35101.574376	35509.274426	2	60	7101.8548852	81.5	42	74.26	11.32	61	38	95.5	13.3	4.1	39.98	1	3	0	128	0	0	0	78	0	0	0	1	1	221	6.6	1	4
43310	1	78	3	2	2	1.42	26604.038957	26120.028268	1	61	5224.005653599999	63.3	40	99.01	5.11	35	23.6	84.4	13.7	8.4	34.44	1	3	1020	178	156	156	0	70	76	64	0	1	1	NA	5.7	2	6
43311	1	47	1	4	1	1.07	15222.699428	15697.527899	1	70	3139.5055798000003	65.8	39	99.01	5.16	110	17.7	83.9	12.3	8.9	24.56	2	NA	0	98	104	96	0	64	66	62	0	2	NA	103	5.9	2	7
43313	2	68	3	5	1	4.62	17534.470769	18277.833291	1	60	3655.5666582	59.9	42	64.53	5.16	63	33.3	88.8	12.3	3.5	24.96	2	NA	5040	160	162	172	0	76	76	78	0	2	NA	NA	5.8	2	6
43314	2	80	4	1	1	1.21	13653.997597	15754.058344	1	72	3150.8116688	128	40	63.65	4.22	92	36.5	91	13.1	5.2	21.21	1	3	0	172	166	172	0	40	38	54	0	1	1	NA	6.3	1	10
43315	2	49	1	3	1	4.72	22291.904881	22624.553225	2	66	4524.910645	93.3	46	68.95	3.66	86	26.4	89.8	12.3	6.6	26.49	2	NA	0	118	116	116	0	74	70	78	0	2	NA	NA	5.4	2	4
43318	2	63	3	4	2	5	59356.356426	60606.699744	1	60	12121.3399488	51.9	46	90.17	4.94	101	32.2	93.9	13	7	25.47	1	1	7440	138	134	132	0	96	96	94	0	1	1	102	5.7	2	7
43320	1	69	2	1	2	0.85	7401.507539	7883.781343	2	61	1576.7562685999999	72.1	46	101.66	5.16	53	35.3	94.7	12.2	5.7	33.19	1	3	420	134	134	126	0	74	74	72	0	1	1	105	5.6	2	5
43330	2	72	3	1	2	1.14	26343.200027	26961.130019	2	59	5392.2260038	61.5	40	79.56	11.21	49	41.3	89.2	12.7	3.5	39.45	1	3	0	176	182	186	0	44	40	58	0	1	1	203	7.6	1	8
43343	1	66	2	1	2	1.46	6421.422141	6542.608534	1	60	1308.5217068	57.3	43	90.17	5.38	105	32.6	92.2	13.5	10.4	23.17	1	3	600	106	112	112	0	60	62	60	0	2	NA	NA	5.9	2	8
43345	1	42	3	4	2	0.81	85786.091878	85769.775977	2	59	17153.955195399998	43.2	40	104.31	5.22	49	31.3	91.8	11.6	8.4	31.79	2	NA	3160	116	116	120	0	74	70	64	0	2	NA	NA	5.2	2	5
43351	1	63	1	1	1	1.81	7329.061502	8318.4802	2	70	1663.69604	77.1	43	82.21	7.16	85	32.1	88.9	12.7	5.7	25.77	2	NA	1240	114	112	118	0	70	72	70	0	2	NA	NA	6.4	1	7
43352	2	80	3	5	2	4.37	24184.610175	29596.538267	1	62	5919.3076534	46.3	38	54.81	4.94	67	27.3	90.6	13.1	5.6	28.83	2	NA	0	142	146	142	0	74	74	76	0	1	2	NA	5.4	2	5
43353	2	71	3	3	2	2.92	35990.287526	35674.18967	1	60	7134.837934	61.3	44	90.17	5	63	17.3	87.7	13.1	7.1	17.52	1	3	1680	142	144	138	0	88	78	72	0	1	1	96	5.4	2	5
43365	1	56	1	2	1	0.58	15232.987003	15708.136365	1	71	3141.627273	73.9	41	54.81	9.55	62	38.3	101.2	12.8	5.2	22.7	1	3	720	158	156	150	0	82	80	78	0	1	1	183	5.3	1	10
43366	2	61	1	1	1	1.26	7812.278838	7717.325279	1	66	1543.4650557999998	64	35	54.81	6.11	62	19.5	89.6	13.4	4.6	32.79	2	NA	480	0	150	130	144	0	60	54	52	2	NA	NA	5.2	2	10
43367	2	41	3	5	2	4.83	82333.450298	85620.508376	2	64	17124.1016752	77.8	45	65.42	5.66	60	14.1	94.6	11.1	14.3	20.72	1	1	240	132	128	138	0	78	72	80	0	1	2	113	5.4	2	5
43375	2	47	3	4	1	5	80250.366559	82537.635085	2	68	16507.527017	104	36	53.04	4.72	38	27.8	86.5	13.5	6.1	30.23	1	3	1240	118	126	122	0	80	78	80	0	2	NA	92	5.2	2	8
43379	1	52	3	3	2	5	104240.230169	104430.826165	2	61	20886.165233	61.6	42	80.44	5.5	59	30.6	84.8	12.3	4.9	29.34	2	NA	3000	130	136	134	0	78	78	78	0	2	NA	NA	4.7	2	5
43383	2	60	3	5	1	5	65649.874321	69470.038895	2	67	13894.007779000001	92.3	43	74.26	5.61	40	44.1	86.4	12.5	6.6	27.6	2	NA	120	94	96	94	0	68	68	64	0	1	2	106	6.4	2	7
43386	1	80	4	5	1	1.66	10832.408722	10904.115991	2	71	2180.8231982	33.5	42	114.04	5.16	49	23	93.8	12.9	6.9	20.51	1	3	240	166	158	152	0	68	70	62	0	1	1	101	5.7	2	8
43387	1	45	3	2	2	4.26	118353.990038	120614.739209	2	61	24122.9478418	77.2	38	81.33	6.11	81	25.7	83.8	13.8	6.4	43.9	1	3	1200	112	102	96	0	60	62	62	0	2	NA	116	5.9	2	7
43407	2	55	1	2	1	2.15	16965.190773	16765.477336	1	66	3353.0954672	75.2	44	45.97	5.61	80	29.3	86.4	13	8.2	24.87	1	3	40	120	120	118	0	82	82	82	0	1	1	109	6.1	2	6
43411	1	47	4	2	2	4.66	21540.219832	21992.364525	1	62	4398.4729050000005	27.7	41	54.81	5.55	73	33	84.9	12.5	6.4	23.57	1	3	3600	130	126	118	0	78	82	76	0	2	NA	114	5.5	2	6
43413	2	61	3	4	2	0.58	25164.264995	25456.544538	2	59	5091.3089076	40.2	41	70.72	5.94	53	31.8	88.7	12.8	8.2	33.55	1	1	1440	154	138	144	0	76	68	64	0	2	NA	113	5.8	2	6
43414	1	67	4	4	2	0.81	8717.851285	9460.368619	2	61	1892.0737238000002	48.3	43	115.8	6.27	89	38.8	91.1	20.9	6.8	21.93	1	2	13440	116	122	108	0	50	50	46	0	2	NA	115	6.1	2	6
43415	1	52	3	3	2	5	83459.201226	83611.800559	2	63	16722.3601118	72.4	45	82.21	15.54	42	31.5	87.4	12.1	6.1	34.21	2	NA	0	132	140	136	0	84	86	86	0	1	1	285	9.5	1	7
43418	2	63	4	4	2	1.31	9145.177468	9906.986187	1	62	1981.3972374	28.5	44	63.65	7.83	59	53.4	89.4	13.4	6.7	33.01	1	3	1200	108	0	0	0	78	0	0	0	2	NA	NA	5.7	2	5
43420	2	46	4	4	1	2.78	28558.830985	30959.846967	1	68	6191.969393400001	19.6	34	81.33	5.83	125	24.9	74.1	16.8	12.2	50.79	2	NA	0	106	0	0	0	66	0	0	0	2	NA	NA	5.5	2	6
43432	1	64	3	4	1	2.27	52484.671346	51349.366167	2	71	10269.8732334	63.1	41	63.65	5.55	64	26.7	92.8	11.9	6.1	27.61	1	3	3600	122	124	120	0	78	80	76	0	2	NA	NA	5.5	2	8
43433	2	55	3	4	2	3.33	119055.474882	125825.048478	1	69	25165.009695599998	120	45	72.49	4	61	31.7	93.6	12.5	4.8	21.77	2	NA	6240	150	128	134	0	86	78	88	0	1	1	NA	5.1	2	5
43438	2	77	3	1	2	0.88	22231.763869	21610.583572	1	61	4322.1167144	77.7	43	107.85	5.38	84	39.6	91.6	13.1	5.5	30.26	1	1	0	144	148	146	0	72	68	70	0	1	1	NA	5.1	3	10
43440	1	42	2	3	2	1.45	16110.353949	16682.167262	1	62	3336.4334523999996	71.6	42	107.85	5.72	60	39	89.1	12.2	6.4	27.66	2	NA	9900	130	124	124	0	90	78	82	0	2	NA	NA	5.5	2	7
43441	2	63	3	2	2	1.64	25164.264995	25456.544538	2	59	5091.3089076	68	43	55.69	5.22	106	27	79.2	14	5.3	32.66	1	3	0	134	142	138	0	76	70	64	0	2	NA	102	5.8	2	9
43444	2	54	4	5	1	0.73	20683.132766	20596.734439	1	65	4119.3468878	37.2	47	63.65	4.72	105	57.9	88.4	13.1	6.9	38.91	2	NA	240	114	114	116	0	74	78	78	0	1	1	NA	5.4	2	5
43445	1	50	1	1	2	1.13	11634.593809	13942.38351	1	69	2788.476702	34.2	43	45.97	18.1	115	35.1	86.1	11.9	8	26.73	1	1	2400	104	98	96	0	56	58	56	0	2	NA	334	13.1	2	8
43447	2	76	3	5	1	5	27789.502896	27834.934193	1	70	5566.9868386	64.1	41	63.65	4.88	50	21.1	91.9	12.2	5.7	22.49	1	3	1260	112	108	108	0	60	62	64	0	1	1	99	4.8	2	7
43452	2	80	4	2	1	2.36	22897.551029	25356.79358	2	70	5071.358716000001	40.2	43	61	5	51	31.8	71.9	15.2	5.1	29.12	1	3	0	134	132	138	0	64	72	72	0	1	1	97	6.7	2	7
43458	2	62	1	1	2	4.01	9154.993238	9043.719791	2	65	1808.7439582	71.9	44	74.26	6	80	39.2	85.3	13.4	5.5	27.58	2	NA	0	120	108	110	0	70	64	66	0	1	1	NA	6.3	2	7
43464	1	76	3	4	1	5	31468.368833	32318.317251	2	71	6463.6634502	61.6	44	70.72	5.05	86	27	89.6	12.7	7.1	27.02	2	NA	4080	114	120	120	0	70	68	74	0	2	NA	NA	5.6	2	5
43465	2	49	4	2	2	2.83	25996.158703	26883.145288	2	64	5376.6290576	29.9	41	97.24	4.72	100	30.7	85.6	13.2	6.2	23.31	2	NA	0	0	0	0	0	0	0	0	0	1	1	NA	5.3	2	6
43466	2	47	3	5	2	5	120190.366811	119330.829027	2	60	23866.1658054	71.4	45	53.92	5.33	81	42.2	89.5	11.8	5.5	29.94	2	NA	1920	116	110	116	0	68	70	72	0	2	NA	100	5.5	2	6
43469	1	78	3	3	2	1.46	9471.568094	10921.802194	1	60	2184.3604388	69.4	43	107.85	4.55	92	24.9	91.7	13	6.4	29.49	2	NA	0	132	134	122	0	78	72	76	0	2	NA	91	5.5	2	10
43474	2	69	3	4	2	1.25	24057.072431	24336.492081	2	63	4867.2984162	77	40	60.11	5.05	38	20.8	86.4	12.9	6.4	31.14	2	NA	240	178	172	166	0	72	66	64	0	1	1	93	5.5	2	7
43476	1	50	3	3	2	5	83459.201226	83611.800559	2	63	16722.3601118	116	45	76.02	4.22	69	46.5	95.6	12.6	7.6	23.96	1	3	9600	126	122	124	0	82	90	88	0	2	NA	NA	5.4	2	7
43484	2	61	4	2	1	0.79	12310.329932	12093.14385	2	67	2418.6287700000003	38.4	44	61	5.55	103	28.6	88.8	13.3	6.6	25.67	1	1	960	120	118	118	0	76	76	78	0	2	NA	NA	6.7	2	99
43492	2	51	3	4	1	3.71	58828.367504	61183.412826	2	66	12236.6825652	33.5	43	68.95	4.94	50	40.7	92.8	11.7	4.9	25.39	1	3	8400	96	0	98	100	76	0	72	64	2	NA	100	5.3	2	5
43493	2	60	1	1	2	0.96	5920.107196	6516.514739	2	61	1303.3029478	44.2	42	59.23	5.22	83	37	90	12.5	8.5	41.75	2	NA	0	102	114	118	0	72	66	66	0	2	NA	NA	5	2	8
43498	1	78	2	1	2	1.1	7872.351714	7898.124273	1	60	1579.6248546000002	76.8	44	90.17	5.05	59	33.6	89.6	13	8.4	27.46	1	3	0	156	148	144	0	60	54	50	0	1	1	NA	5.7	2	6
43500	1	63	3	4	2	5	63205.757996	61838.543102	1	69	12367.7086204	120	42	90.17	5.66	43	31.3	91.6	12.4	5.3	27.68	1	3	14160	112	116	118	0	72	76	76	0	2	NA	110	6.1	2	5
43520	2	56	4	3	2	5	20877.42148	21589.757214	1	64	4317.9514428	29.4	40	63.65	10.82	95	24.8	86.8	13.3	5.1	34.07	1	1	0	136	142	138	0	70	70	72	0	1	1	NA	9.5	1	8
43521	2	45	3	1	2	0.82	29253.347678	30886.474234	1	61	6177.2948468	57.5	43	63.65	5.22	52	20.6	90.1	12.3	8.5	26.74	1	1	2400	138	136	132	0	70	76	68	0	1	2	105	4.9	2	8
43524	2	74	4	1	1	2.29	13287.721045	14714.848731	2	71	2942.9697462	19	35	174.15	5.11	87	28.7	84.9	14.9	5.4	26.18	1	3	0	156	150	154	0	102	104	110	0	1	1	NA	5.3	2	10
43527	1	67	1	5	2	2.94	8017.063535	8168.3632	1	71	1633.67264	65	41	81.33	6.11	63	22	100.5	12.8	6.5	30.95	1	1	4200	142	140	130	0	58	60	56	0	1	1	116	5.9	1	6
43533	1	69	4	2	1	1.61	10497.324363	11798.672797	2	65	2359.7345594	44.4	45	90.17	5.61	57	34.2	92.7	12.1	5.6	31.31	1	3	1320	152	148	148	0	72	70	66	0	1	1	NA	6.4	1	6
43534	2	45	3	3	2	5	120190.366811	119330.829027	2	60	23866.1658054	69.2	42	73.37	4.39	45	26.4	89.9	12.5	6.2	22.2	2	NA	2400	134	128	136	0	94	80	80	0	1	1	NA	5.1	2	7
43535	1	71	3	5	1	5	38774.597212	39978.20268	2	59	7995.640536000001	83.6	44	70.72	4.77	112	17.8	91.9	12.5	5.8	30.97	1	3	7320	142	136	132	0	60	52	50	0	1	1	NA	5	2	7
43541	1	74	3	5	2	0.87	34395.724396	33769.958575	2	62	6753.991714999999	33	42	91.94	5.66	61	24	89.3	13.4	7.6	31.13	1	1	2400	130	122	120	0	70	66	68	0	2	NA	108	5.6	2	6
43543	1	67	1	3	2	5	6421.422141	6542.608534	1	60	1308.5217068	57.1	40	81.33	7.88	69	23.3	91.4	12.8	7.4	33.25	2	NA	14400	146	144	146	0	88	90	88	0	1	1	NA	5.8	2	4
43546	2	72	4	4	1	1.47	13104.926116	13027.586637	2	67	2605.5173274	51.1	42	72.49	6	80	36.6	75.6	14	6.1	23.88	2	NA	0	136	132	126	0	76	80	80	0	1	1	117	5.4	2	5
43552	2	45	3	4	1	2.59	80250.366559	82537.635085	2	68	16507.527017	68	39	54.81	4.55	58	34.3	76.9	16	5.1	23.48	1	1	6960	104	104	104	0	62	62	62	0	2	NA	93	5.5	2	7
43558	1	69	3	5	2	5	47908.546222	46872.228013	2	63	9374.4456026	101	39	94.59	6.22	92	36.7	91.2	14.4	5.6	24.15	1	3	0	186	180	180	0	102	102	106	0	1	1	123	6	1	10
43560	2	47	4	4	1	1.46	25443.307683	25745.873689	1	73	5149.1747378	53.9	40	63.65	5.38	235	47.8	90.1	12.7	5.6	17.93	1	1	240	118	122	112	0	84	84	82	0	1	1	104	4.9	2	10
43567	2	79	3	3	2	1.81	28310.28179	30027.294462	2	61	6005.4588924	70.1	44	83.98	5.72	66	16.8	85	14	5.8	30.87	2	NA	0	140	138	136	0	64	64	60	0	1	1	103	5.4	2	8
43568	1	49	4	2	2	0.85	31914.629451	32584.540456	2	61	6516.9080912	28.1	47	91.05	5.83	98	21	90.6	12.7	11.1	22.95	1	2	3120	148	144	146	0	82	74	78	0	2	NA	116	6.2	2	6
43574	1	50	3	3	1	3.23	86053.459426	86210.80218	1	59	17242.160436	42.4	41	90.17	15.15	108	32.5	89.6	12.1	7.4	34.98	1	1	0	110	114	106	0	70	64	62	0	1	1	NA	8.8	1	4
43575	2	47	4	3	1	1.51	24765.183917	25268.755563	1	59	5053.7511126	33.7	35	81.33	5	79	38.3	68.6	20.3	5.3	50.82	1	3	240	112	112	114	0	68	70	70	0	2	NA	NA	5.2	1	7
43581	1	40	1	2	2	2.27	24613.893363	25381.653207	1	71	5076.3306414	93.8	44	99.01	4.94	140	27.4	92	13.7	8.1	22.77	1	2	560	116	118	116	0	68	64	64	0	2	NA	103	5.5	2	8
43582	1	46	2	4	1	2.66	24674.873602	26462.497609	1	72	5292.4995217999995	58	43	90.17	4.72	55	30.3	84.6	12.4	5.4	30.98	2	NA	34560	140	146	136	0	100	104	98	0	2	NA	NA	5.8	2	5
43585	2	45	1	3	1	2.04	11630.482194	13739.428719	2	70	2747.8857438	52.9	42	49.5	5.38	68	31.9	90.2	12	8.1	37.12	1	1	26640	124	122	122	0	64	72	76	0	2	NA	NA	5.8	2	5
43586	2	42	3	4	2	1.17	27331.882024	27136.418894	1	67	5427.2837788	53.8	35	54.81	4.11	112	28.6	89.2	13.1	13.4	46.33	1	1	2880	128	120	124	0	68	74	74	0	2	NA	NA	5.6	2	6
43587	1	51	3	4	2	1.92	89486.193184	89649.812452	2	60	17929.9624904	56.2	42	73.37	5.16	63	13.9	82.9	12.2	6.7	33	1	3	1200	142	144	142	0	92	90	90	0	1	1	NA	5.2	2	8
43588	2	44	3	3	2	5	80591.332426	80702.135415	1	67	16140.427082999999	81	39	63.65	5.16	94	25.6	85.4	14.1	7.3	54.9	2	NA	0	148	146	0	0	92	84	0	0	1	1	100	5.4	2	8
43590	1	80	3	3	2	1.83	20894.839732	21816.878217	1	67	4363.375643400001	60.5	43	99.01	5.11	78	26.5	92.6	13.5	5.6	25.33	1	3	840	142	128	134	0	40	52	52	0	2	NA	101	5.9	2	7
43592	2	69	3	3	2	1.29	69052.177912	71230.962098	2	60	14246.1924196	59.1	43	57.46	5.72	57	22.9	91.6	12.9	9.9	27.09	1	3	3000	158	158	154	0	66	60	58	0	1	1	109	6.1	2	7
43594	1	55	1	3	2	1.69	10857.616541	11175.408927	1	74	2235.0817854	60.9	43	87.52	5.44	83	37.3	93.8	12.6	8.9	31.4	2	NA	560	146	142	146	0	98	94	98	0	2	NA	NA	5.3	2	6
43595	1	49	3	5	1	5	88460.260458	92349.732515	2	68	18469.946503	86.1	46	62.76	5	72	44.7	85.5	12.9	7.1	29.17	1	3	2880	112	112	100	0	62	52	58	0	2	NA	NA	5.7	2	8
43597	1	65	2	1	1	0.29	5524.575822	6116.651584	2	73	1223.3303168	64.9	40	90.17	16.93	86	21.5	80.5	12.4	9.1	29.06	1	3	360	144	142	134	0	78	76	74	0	1	1	NA	7.7	1	5
43602	2	54	3	4	2	3.93	115775.107285	115407.388827	2	62	23081.4777654	51.9	43	81.33	5.05	80	31.9	84.8	12.1	5.7	26.75	2	NA	9600	124	118	116	0	74	70	64	0	1	1	101	5.2	2	6
43610	1	51	1	4	1	2.41	9420.987534	10365.108142	1	70	2073.0216284	51.7	41	63.65	6.22	35	27.1	88.5	14.5	6.9	43.72	1	3	0	134	126	132	0	84	80	84	0	1	1	126	6.8	1	6
43612	2	56	4	2	2	1.57	21630.05297	22368.068422	1	63	4473.6136844	42.1	43	72.49	5.77	85	37.3	84.9	12.9	9.5	26.88	1	2	14400	154	152	152	0	78	66	74	0	1	1	NA	6.4	1	6
43614	1	64	3	3	2	1.35	58859.071073	57830.448375	2	62	11566.089675	31.2	45	108.73	4.88	69	40.8	93	12.5	5.4	25.91	1	3	1920	170	156	160	0	82	88	90	0	2	NA	97	5.1	2	8
43624	1	53	4	2	1	4.29	20000.257493	21578.912192	2	68	4315.7824384	62.7	41	55.69	10.32	62	17.2	69.2	17	6.3	37.79	2	NA	2880	116	118	116	0	62	62	54	0	1	1	191	9.9	1	6
43632	2	65	2	3	2	0.53	4661.459759	4935.880232	1	62	987.1760464000001	44.9	40	72.49	5.05	108	18.5	87.9	12.7	6.4	35.33	2	NA	1080	124	118	126	0	74	68	64	0	2	NA	93	5.5	2	7
43635	2	64	1	1	1	1.97	5782.233038	6330.883352	1	71	1266.1766704	41.1	39	54.81	5.77	87	35	90.2	12.4	8	29.91	2	NA	7440	0	180	172	166	0	70	84	82	2	NA	NA	6.1	2	6
43639	1	77	3	4	2	1.46	24692.989537	25359.937592	1	62	5071.987518399999	80.2	40	107.85	4.83	59	19.7	91.8	13.8	9.3	29.3	1	3	1260	126	120	116	0	68	70	66	0	2	NA	NA	5.6	2	8
43644	1	50	1	1	2	0.44	9970.337025	9994.97837	1	62	1998.9956740000002	52.2	46	54.81	5.22	75	35	92.8	11.8	5.1	26.43	2	NA	0	102	114	98	0	70	62	66	0	2	NA	NA	5.4	2	5
43656	1	80	4	2	2	3.49	10683.390739	10865.24455	1	59	2173.04891	35.9	40	99.01	5.11	42	31.7	85.7	14.4	6.6	27.07	2	NA	0	140	132	0	124	54	70	0	62	1	1	99	8.3	1	5
43671	1	75	3	2	2	1.21	8716.687652	8946.892551	2	62	1789.3785102000002	59.4	45	131.72	6.27	80	19.5	92.8	13.9	5.8	37.63	2	NA	1440	138	134	126	0	60	56	58	0	1	1	NA	5.6	2	7
43674	2	57	4	2	1	4.02	22428.724303	22837.22915	1	59	4567.44583	9.37	40	107.85	5.22	48	22.9	85.7	12.3	5.9	38.93	2	NA	0	172	166	164	0	78	80	80	0	1	1	NA	6.2	2	8
43678	1	43	3	4	2	1.4	22505.36051	22501.080152	1	60	4500.2160304	47.7	42	81.33	4.16	65	35.8	88.5	13.3	6.8	38.85	2	NA	4080	132	124	122	0	68	70	52	0	1	1	80	4.9	2	6
43679	1	56	3	5	2	4.38	82326.837852	82477.366737	1	60	16495.473347400002	91.3	44	99.01	4.33	54	25.7	89.8	12	6.3	27.16	1	3	1200	134	130	124	0	82	78	84	0	2	NA	85	4.7	2	6
43680	2	57	2	5	2	5	11859.84338	12033.529679	1	63	2406.7059357999997	59.2	40	54.81	5.16	81	35.8	87.1	12.5	5.4	31.17	2	NA	6000	106	106	110	0	64	64	56	0	2	NA	100	5.5	2	6
43682	2	80	3	3	2	2.02	24668.876466	29668.50185	2	63	5933.7003700000005	80.6	42	68.07	7.33	73	29.2	85.3	13.5	7.5	29.83	1	3	0	142	136	142	0	62	52	56	0	1	1	143	6.7	2	7
43683	1	54	3	4	2	5	82326.837852	82477.366737	1	60	16495.473347400002	65.5	39	90.17	5.44	74	27	94.3	11.9	6.9	25.56	2	NA	240	138	140	142	0	92	92	90	0	2	NA	106	5.7	2	6
43684	1	67	1	1	2	1.71	9618.801295	10649.660368	2	65	2129.9320736	80.7	45	81.33	6.11	45	29	91.1	11.4	6.4	26.38	2	NA	3000	174	174	154	0	82	82	82	0	1	1	NA	5.8	1	9
43688	2	47	1	5	1	5	25274.173117	25651.32401	1	66	5130.264802	51.3	45	63.65	4.16	57	29.6	89.3	12.9	6.6	22.1	2	NA	200	120	124	122	0	66	70	72	0	2	NA	NA	5.2	2	7
43691	2	44	3	2	2	0.59	23547.187937	23378.790933	1	62	4675.7581866	95.3	41	63.65	4.94	49	26.2	85.4	13.1	7.4	20.77	2	NA	420	136	124	122	0	86	86	88	0	2	NA	100	5.2	2	6
43697	1	79	3	5	2	1.97	30052.773793	29506.019829	1	60	5901.2039658	66.4	43	72.49	5.22	63	30.6	93	12.8	5.1	25.3	1	3	12960	130	128	132	0	70	74	68	0	2	NA	NA	5	2	8
43699	1	61	4	3	2	3.37	6451.240943	6409.686933	2	62	1281.9373866	29.6	44	85.75	4.61	53	32.1	86.9	12	6.3	17.75	2	NA	2880	96	102	92	0	74	78	72	0	2	NA	NA	4.6	2	8
43708	1	51	2	4	1	5	11086.858505	11432.681274	2	73	2286.5362548000003	46.6	37	99.01	4.88	38	18.2	83	13.4	7.1	33.08	1	3	5480	136	134	136	0	66	70	72	0	1	1	NA	6.1	2	4
43710	1	50	3	5	2	4.72	94535.825282	105297.594881	2	63	21059.5189762	70.6	40	68.95	8.72	78	22.9	84.4	13.6	7.1	38.22	2	NA	500	124	122	124	0	82	82	84	0	1	1	172	6.2	1	6
43718	1	61	4	2	2	2.88	6009.670477	7421.138149	1	74	1484.2276298000002	87.6	40	139.67	4.61	58	14.7	87.7	13.6	8.4	45.66	1	3	0	144	138	136	0	80	76	80	0	1	1	NA	5.8	1	4
43720	1	64	4	4	1	5	7750.960967	7944.069793	2	67	1588.8139586	63.7	41	92.82	5.88	41	30.9	88	13.5	7.1	41.02	1	1	0	0	0	0	0	0	0	0	0	1	1	113	7.4	1	5
43723	2	51	3	2	2	4.48	89748.145182	90689.35381	2	62	18137.870762	89.3	42	95.47	5.05	40	31.7	85.3	11.8	7.1	25.94	2	NA	0	0	124	132	0	0	100	94	0	2	NA	NA	5.8	2	7
43726	2	76	4	4	1	3.29	15412.602029	16215.918493	2	66	3243.1836986	90.4	42	156.47	6.27	84	23.3	79.3	14.6	6	30.46	2	NA	0	176	160	164	0	68	64	38	0	1	1	NA	5.3	1	8
43727	2	46	2	1	1	0.66	19909.186838	20563.979357	2	72	4112.7958714	43.1	43	63.65	5.66	116	37.9	66.3	17.5	7.9	33.1	2	NA	0	110	106	104	0	86	72	78	0	2	NA	112	5.6	2	8
43738	1	80	3	1	1	1.09	5751.070967	6318.217005	2	66	1263.643401	64.8	38	63.65	7.99	56	46.7	74.4	14.9	7.4	23.2	2	NA	700	138	124	124	0	74	70	70	0	2	NA	150	6.9	2	2
43748	2	80	3	2	2	1.62	32609.74653	35612.458197	2	59	7122.4916394	80	44	159.12	6.49	57	27.4	87.3	14.7	5.8	30.43	2	NA	120	142	134	132	0	50	48	54	0	1	1	127	6.5	2	8
43749	1	63	2	3	1	1.97	7297.431562	7555.394541	1	72	1511.0789082	39.6	42	90.17	2.72	74	36.3	89.4	12.5	5.2	21.04	1	1	240	118	114	110	0	62	66	64	0	2	NA	55	4.9	2	7
43756	1	64	1	1	1	0.65	5534.662799	6545.067282	2	72	1309.0134564	65	41	86.63	5.77	54	28.6	94	13.3	6.1	29.69	1	3	5040	136	134	132	0	78	76	76	0	2	NA	106	6	2	8
43757	2	62	1	1	1	0.35	6890.455959	6806.706603	2	66	1361.3413206	71.4	41	82.21	9.38	75	23	88	12.4	6.9	29.92	2	NA	3000	136	140	0	132	72	74	0	76	2	NA	173	8.1	2	4
43759	1	42	4	4	2	5	22437.250506	22636.848828	1	74	4527.3697655999995	67.8	43	79.56	4.61	54	29.4	82	11.7	5.5	24.85	2	NA	20400	116	118	114	0	86	84	82	0	1	2	NA	5.2	2	6
43761	1	60	4	2	1	1.21	7540.28696	8475.052838	1	72	1695.0105675999998	75.4	43	90.17	4.83	74	49.9	94.7	11.9	5.3	27.02	2	NA	0	150	154	154	0	90	86	88	0	1	1	NA	5.2	2	7
43767	2	67	3	4	1	1.96	24774.241834	25061.99131	1	59	5012.398262000001	63.5	46	63.65	6.11	102	20.8	92.8	12.4	9	21.02	2	NA	560	122	112	106	0	66	60	58	0	1	1	NA	5.8	2	7
43768	2	58	3	3	2	1.19	30297.634857	30201.405194	2	60	6040.2810388	102	45	50.39	6.11	73	28.4	96.3	12	8.6	26.94	1	1	0	146	140	142	0	72	72	72	0	1	1	119	5.9	1	7
43769	2	80	3	1	2	1.18	27960.580158	34451.345817	2	60	6890.2691634	71.6	41	107.85	5.16	82	32.5	94.8	14.1	8.6	27.02	1	3	2880	132	130	126	0	72	70	70	0	1	1	103	5.9	2	5
43770	2	43	3	5	1	5	80250.366559	82537.635085	2	68	16507.527017	83.1	43	48.62	5.16	62	43.7	93.4	11.7	4.1	25.19	1	3	5080	104	120	110	0	72	74	70	0	2	NA	99	5.1	2	8
43771	2	68	1	3	1	1.28	7812.278838	9667.396322	1	66	1933.4792644000001	42.4	41	116.69	5.22	103	17	84.9	13.4	5.3	26.8	2	NA	0	124	122	0	110	72	68	0	64	1	1	98	5.6	2	7
43772	2	58	3	3	2	1.19	29941.786071	30103.002808	2	59	6020.6005616	92.7	45	78.68	4.94	64	41.6	83.8	12.4	5.5	29.02	2	NA	11280	126	122	114	0	76	74	72	0	1	1	95	5.7	2	8
43773	1	80	3	5	2	5	25528.015768	26997.044441	2	62	5399.4088882	49.4	40	63.65	6.11	44	15	99.3	12.4	8	22.92	1	3	960	148	152	144	0	68	64	62	0	2	NA	121	5.9	2	6
43775	2	50	1	4	1	5	15037.994041	16309.944093	2	70	3261.9888186	46.9	41	54.81	4.88	64	33	84.1	13.3	7.9	35.58	2	NA	2940	122	130	122	0	90	86	92	0	2	NA	NA	5.7	1	6
43776	1	48	1	4	1	5	28374.259294	31153.796722	2	65	6230.7593443999995	76.9	44	117.57	5.88	50	38	90.9	12.1	6.9	41.63	2	NA	0	138	134	128	0	70	70	72	0	2	NA	110	5.1	2	7
43785	1	48	3	5	1	2.46	92595.759345	96222.36399	2	67	19244.472798	53.8	43	82.21	5.72	65	33.2	88	13.1	11	34.6	1	1	3360	120	118	124	0	78	82	86	0	2	NA	NA	6.2	2	7
43786	1	71	1	5	1	3.41	8741.366438	9173.757184	2	70	1834.7514368	62.5	43	83.98	4.55	70	32.1	91.7	13.8	5.5	23.73	1	3	0	124	0	116	120	84	0	88	82	2	NA	91	5.3	2	8
43792	1	75	3	5	2	4.09	30052.773793	29781.655062	2	64	5956.3310124	67.1	38	90.17	8.83	85	26.3	84.6	14.4	8.1	30.33	1	3	600	134	130	116	0	44	52	50	0	2	NA	NA	6.7	2	8
43794	2	70	2	5	1	1.18	8769.324154	9341.174266	1	72	1868.2348532	44.7	35	116.69	4.66	72	40.9	86	12.7	9.1	44.11	1	3	0	110	108	108	0	50	56	50	0	1	1	NA	5.8	2	11
43801	1	72	3	4	2	3.85	30137.047977	29588.760802	2	63	5917.7521604	98.6	43	88.4	5.5	55	32.9	94	12.7	5.9	29.81	1	3	720	140	138	130	0	62	62	50	0	2	NA	107	5.3	2	6
43806	1	80	3	1	2	1.71	27153.508117	30972.9201	2	61	6194.58402	92.5	43	103.43	6.33	80	22.7	86.8	15.2	8.6	26.2	2	NA	0	102	100	92	0	54	50	50	0	1	1	NA	5.9	2	10
43813	1	73	3	5	1	4.64	36500.574001	36926.879458	2	66	7385.375891600001	85.8	41	106.96	5.27	55	24.1	87.9	14	7.6	27.56	2	NA	900	122	120	122	0	94	86	92	0	1	2	108	6.2	2	9
43816	2	77	3	4	1	1.46	21912.188391	27161.070172	1	68	5432.2140344	16.2	44	54.81	9.16	51	31.7	91.4	12.6	5.6	36	1	3	4800	116	122	118	0	50	50	48	0	1	1	174	7.6	1	6
43822	2	49	3	5	2	4.64	79814.774172	79243.981221	2	62	15848.796244199999	24.3	43	76.91	5.22	126	31.1	85.2	12.1	11.4	31.01	1	1	0	90	102	92	0	60	52	60	0	1	1	NA	5.8	1	6
43824	2	79	3	3	1	2.86	43220.631527	42695.03027	2	72	8539.006054000001	101	47	110.5	4.88	70	39.9	98.9	12.3	7.3	26.08	2	NA	640	126	124	122	0	74	70	72	0	2	NA	NA	5.6	2	7
43825	1	49	4	2	2	2.83	24472.842039	24690.54867	2	64	4938.109734	40.7	36	98.12	10.44	70	28.5	81.4	12.6	5.6	28.87	1	3	0	152	142	136	0	82	88	86	0	1	1	NA	7.2	1	8
43830	2	44	1	4	1	5	23849.405801	23568.651705	1	71	4713.730341	67.3	42	72.49	6.33	72	42.1	94.4	11.8	4.9	34.2	1	1	2400	106	98	100	0	72	70	70	0	2	NA	126	6.4	2	7
43833	1	77	3	5	1	4.75	41383.714452	42501.472504	1	66	8500.294500799999	74.4	43	107.85	4.33	52	25.7	90.3	12.9	6.5	36.37	2	NA	0	144	142	132	0	84	84	86	0	2	NA	NA	6	2	8
43836	1	52	4	5	1	5	23942.480321	25832.301443	2	72	5166.4602886	62	36	101.66	9.55	61	19.4	83.3	14.3	6.6	24.22	2	NA	6060	138	140	140	0	96	90	94	0	1	1	NA	6.5	1	6
43847	2	65	1	2	1	1.22	7480.950035	7921.354103	1	71	1584.2708206	52.7	40	45.97	6.38	45	44.5	93.9	11.8	5.9	33.47	1	3	0	140	134	126	0	52	54	72	0	1	1	124	6.6	1	7
43848	1	44	1	3	1	1.4	17436.998728	17910.3471	1	59	3582.06942	49.7	45	72.49	5.22	75	25.3	87.1	12.9	7.3	26.36	2	NA	480	136	134	132	0	84	74	74	0	2	NA	NA	5.2	2	7
43852	2	52	4	2	1	0.52	20683.755969	21104.336453	1	59	4220.8672906	25	38	63.65	14.65	89	30	86.2	13.4	9.4	50.47	2	NA	0	180	178	176	0	108	106	104	0	1	1	268	9.9	1	7
43853	1	77	2	1	1	1.46	11715.388567	13642.042736	1	72	2728.4085471999997	57.9	43	99.01	4.22	66	23.1	94.1	12.5	8.1	29.09	1	3	0	142	136	128	0	54	54	56	0	1	1	NA	6.3	1	7
43857	2	48	1	1	1	1.21	16631.045847	16879.220684	1	65	3375.8441368	31.3	36	63.65	6.77	95	25.6	85.2	15.1	8.2	33.11	1	1	0	130	124	128	0	86	82	80	0	1	2	NA	6.4	2	6
43859	1	79	3	2	2	0.8	8872.862854	8711.437723	1	67	1742.2875445999998	113	44	116.69	4.27	52	28.3	94.4	12.2	7.6	33.46	1	3	1200	118	114	108	0	60	56	50	0	2	NA	NA	6	1	8
43861	2	80	3	4	2	1.92	46088.498231	50332.33592	2	60	10066.467184	59.9	43	92.82	7.11	102	30	89.3	13.1	6.1	28.86	2	NA	432	132	0	0	0	62	0	0	0	1	1	NA	5.9	2	8
43862	1	53	4	3	1	1.99	19030.036669	18743.604365	1	68	3748.7208729999998	23.4	39	81.33	4.66	59	40	84.6	12.7	4.4	30.45	1	3	0	118	120	118	0	74	74	70	0	2	NA	92	5.9	2	8
43864	2	65	3	3	2	1.46	22473.386018	23114.102693	1	67	4622.8205386	113	43	107.85	4.66	55	22.2	94.4	11.6	6.9	23.18	1	3	6480	104	108	0	0	68	64	0	0	2	NA	96	5.7	2	7
43867	1	63	3	3	2	1.02	16338.94193	20384.26634	1	61	4076.853268	84.8	42	72.49	6.88	99	23.5	90.4	12.7	9.4	27.14	2	NA	0	132	134	132	0	76	76	78	0	2	NA	134	5.7	2	8
43871	2	58	4	5	1	5	22428.724303	22837.22915	1	59	4567.44583	70.5	40	81.33	4.61	74	29	84.2	14.7	6.1	31.43	2	NA	960	136	132	130	0	50	54	46	0	2	NA	NA	5.7	2	8
43877	1	80	3	4	1	5	26158.438711	26446.155098	2	70	5289.2310196	62	45	152.93	5.33	63	37.3	90.7	12.9	9.9	30.73	1	3	600	146	0	0	0	44	0	0	0	1	1	NA	5.6	2	8
43887	2	80	1	1	1	1.86	10060.797328	12071.302626	1	66	2414.2605252000003	45.1	38	81.33	5.5	106	20.8	100.3	13.1	4.4	21.64	2	NA	0	132	128	124	0	70	64	60	0	2	NA	104	5.8	2	11
43893	2	45	4	4	1	1.69	24223.258043	24122.071777	1	68	4824.4143554	30.9	37	470.29	3.66	102	33.3	91.6	16.4	7.8	39.41	2	NA	0	0	0	0	0	0	0	0	0	1	1	75	9.1	1	8
43895	2	50	3	4	1	5	108024.625543	112349.118977	2	72	22469.8237954	82	38	59.23	5.5	65	36.3	93.5	13.3	6.7	36.39	1	3	2880	114	120	112	0	70	68	72	0	1	1	95	5.6	2	6
43902	2	41	3	5	2	0.58	65721.678129	65251.67153	1	60	13050.334306	63	44	63.65	5.33	41	34.2	80.5	16.5	5.6	19.58	1	3	3240	132	126	128	0	74	76	72	0	2	NA	104	5.3	2	7
43903	1	80	3	5	2	1.67	11019.988228	11141.19696	2	60	2228.239392	92	32	72.49	6.16	63	5.9	96.9	12.2	8.2	21.3	1	3	0	0	0	0	0	0	0	0	0	1	1	110	5.7	2	7
43904	1	70	3	2	2	0.97	10621.845103	12248.203254	2	60	2449.6406508	74.3	43	68.95	3.05	40	19.9	86.6	12.1	6.8	25.44	2	NA	0	126	0	0	0	56	0	0	0	1	1	61	6.1	1	10
43905	2	73	3	5	2	2.64	32569.843792	31659.806003	2	62	6331.961200600001	84.6	42	83.1	7.16	95	22	89.7	14.1	10.2	34.2	2	NA	6720	164	160	162	0	64	70	66	0	2	NA	NA	5.7	2	10
43906	1	68	4	2	2	1.42	6302.970309	6660.027226	1	64	1332.0054452	49.6	45	81.33	9.21	42	31.3	92.1	12.9	8.9	43.69	1	3	0	122	122	114	0	74	72	70	0	1	1	NA	8.7	1	7
43910	1	53	1	1	1	1.16	15232.987003	15708.136365	1	71	3141.627273	89.5	43	63.65	5.38	81	33.7	90.1	12.5	8.6	28.2	1	3	0	122	114	120	0	74	76	78	0	2	NA	110	5.6	2	6
43911	1	60	3	4	1	0.29	21262.074061	20802.150388	2	59	4160.4300776	27.3	36	90.17	7.33	44	39.7	89.1	13.1	7.2	28.58	1	1	12960	112	112	104	0	68	76	70	0	1	1	NA	6.4	2	7
43914	2	54	2	4	2	0.69	11540.519835	11404.665373	2	62	2280.9330746	42.2	38	59.23	4.61	80	30.2	86	12.5	8.4	33.47	2	NA	0	134	132	126	0	84	76	76	0	1	1	88	6.2	2	5
43916	2	55	3	2	2	2.14	31250.854301	31151.597076	2	59	6230.3194152	45.6	44	75.14	5	76	29.5	91.4	12.6	7.8	24.31	1	1	0	110	112	118	0	62	68	66	0	2	NA	100	5.6	2	6
43920	2	43	4	5	1	3.69	25458.248274	25351.903162	2	68	5070.3806324	44.7	41	73.37	5	48	39.5	92.2	12.6	8.8	27.12	2	NA	240	120	122	120	0	80	84	82	0	1	1	NA	5.7	2	7
43923	1	67	1	1	1	0.91	8842.521562	9790.185755	1	66	1958.037151	51.2	42	63.65	7.88	94	35.8	87	12.7	7.7	28.61	2	NA	1800	136	130	130	0	80	84	86	0	2	NA	NA	6.9	2	8
43926	1	71	3	4	1	1.42	31403.931967	32632.195208	1	68	6526.439041600001	73.4	47	63.65	5.16	71	34	93.4	12.4	7.6	24.42	2	NA	0	174	152	148	0	88	82	86	0	2	NA	NA	5.3	2	7
43934	1	80	3	3	1	5	17222.358424	19428.751213	1	70	3885.7502426	64.8	40	81.33	5.66	74	23.8	91.1	13.9	9	33.7	2	NA	0	132	124	124	0	68	68	68	0	2	NA	NA	5.8	2	8
43937	2	47	3	1	2	1.61	29253.347678	30886.474234	1	61	6177.2948468	150	43	54.81	7.27	116	31.7	88.1	12.9	11.3	24.9	1	1	0	136	140	132	0	80	82	78	0	2	NA	NA	7.1	1	5
43942	1	62	3	4	2	5	55531.608633	54330.394617	1	67	10866.0789234	114	44	89.28	6.11	101	27.2	91.4	12	6.6	31.22	1	2	5880	140	142	134	0	72	64	62	0	2	NA	NA	5.4	2	7
43945	1	70	3	3	2	2.86	9935.266183	10074.150074	2	59	2014.8300147999998	57.8	41	105.2	5.72	90	32.2	86.5	13.1	8.9	31.12	2	NA	2880	146	138	130	0	62	60	64	0	1	1	117	5.9	2	6
43959	2	57	3	3	2	3.37	120732.420443	120348.956842	2	61	24069.7913684	67.4	39	60.11	5.38	46	45.3	92.8	12.6	3.4	24.18	1	3	1440	112	106	110	0	64	64	60	0	2	NA	105	5.6	2	7
43960	1	43	1	3	1	1.68	26084.331289	28639.547775	1	66	5727.909555	56.7	41	63.65	5.61	81	35.9	92.6	11.7	7.1	33.66	2	NA	2640	126	130	126	0	64	62	60	0	2	NA	111	5.1	2	9
43962	1	74	3	3	2	2.19	28153.114415	27640.921197	1	67	5528.1842394	117	42	90.17	8.27	92	26.9	98	13.8	5.6	27.59	1	3	2440	120	116	118	0	62	64	64	0	2	NA	NA	5.9	1	7
43966	2	71	3	3	2	2.67	31860.187616	30969.978412	1	61	6193.9956824	62.5	43	72.49	5.27	80	25.6	85.4	13.2	5.4	19.53	2	NA	1440	170	162	156	0	70	68	70	0	2	NA	NA	5.7	2	7
43968	1	52	3	4	2	1.01	19915.046349	22182.135463	2	63	4436.4270926	44.4	43	103.43	5.11	73	27.4	85.7	13.3	8.4	25.03	1	3	0	124	130	124	0	94	90	94	0	1	2	100	5.6	2	9
43971	2	52	5	4	2	5	152084.358937	158172.672675	2	65	31634.534535000003	77.2	44	60.11	10.88	59	31	90.4	11	9.6	24.92	2	NA	0	116	104	106	0	70	60	62	0	2	NA	NA	6.2	1	7
43973	1	44	1	2	1	2.34	24613.893363	25381.653207	1	71	5076.3306414	70.5	47	72.49	4.88	69	36.7	92.3	11.8	9.1	32.92	2	NA	22080	136	132	128	0	88	88	88	0	2	NA	NA	5.1	2	7
43976	2	60	1	2	2	2.86	8975.577102	8866.48435	2	65	1773.2968700000001	37.3	38	69.84	5.5	91	17	88.9	12.7	6.9	33.61	2	NA	13080	154	156	154	0	50	52	54	0	2	NA	NA	5.4	2	6
43977	2	62	3	2	2	0.84	24080.995783	26827.571509	1	61	5365.5143018	75	41	72.49	4.94	65	38.8	101.1	12	7.5	26.06	1	1	1200	156	154	148	0	92	86	88	0	1	1	NA	5.6	2	6
43980	1	53	1	2	2	0.7	15232.987003	15708.136365	1	71	3141.627273	73	42	81.33	4.94	74	32.3	86.9	13	6.8	26.57	1	3	2400	110	108	104	0	72	72	74	0	2	NA	96	5.2	2	8
43991	2	61	2	1	2	1.05	8735.03942	9563.868368	2	65	1912.7736736	35.1	39	60.11	5.94	83	40.9	88	12.5	5.3	41.43	2	NA	0	112	110	116	0	66	62	60	0	2	NA	111	6.2	2	3
43994	1	46	3	3	2	4.62	109838.129581	109817.239154	2	60	21963.4478308	72.6	43	91.05	4.44	36	51.8	93	12.6	8.4	24.67	1	1	0	138	142	140	0	84	72	80	0	1	2	90	5.7	2	5
43997	1	60	2	5	2	2.14	5811.14324	5920.812325	2	62	1184.1624649999999	88.7	39	152.93	5	51	19.8	92.7	13.5	9.1	31.09	2	NA	600	128	124	130	0	90	88	80	0	1	1	NA	5.5	2	8
44010	2	72	1	1	1	1.42	8773.912241	9232.889176	2	72	1846.5778352000002	37.2	42	79.56	7.05	156	40.6	85.6	14.4	6.8	33.93	2	NA	0	176	164	166	0	62	60	54	0	1	1	130	7.7	1	8
44012	2	48	3	3	2	1.41	24175.264287	24637.754636999998	2	63	4927.5509274	90.2	36	68.95	6.16	80	49.5	85.6	11.5	5.9	35.13	1	3	0	114	130	128	0	74	74	76	0	2	NA	118	5.4	2	5
44016	1	44	3	3	2	0.52	27597.241	28753.028516	1	67	5750.6057032	54.3	47	90.17	5.16	93	34.9	98.1	12.6	8	29.8	1	1	0	138	136	134	0	76	76	78	0	2	NA	103	5.1	2	4
44021	2	71	3	3	1	3.65	32611.654115	31835.080459	1	65	6367.0160918	63.6	43	81.33	5.16	65	20.6	84.2	12.8	4.7	24.76	1	3	3360	96	96	92	0	50	54	56	0	1	1	103	5.7	2	4
44022	2	44	4	5	2	1.45	24997.064529	25439.544905	1	64	5087.908981	64.6	39	63.65	4.16	51	23.2	99.6	13.4	4.7	27.3	1	3	3840	130	142	132	0	72	64	66	0	1	1	NA	5	2	6
44027	1	76	3	1	1	3.65	31035.468546	30785.721932	1	59	6157.1443864	30.6	44	125.53	5.55	96	13.8	86.9	13.6	9.4	26.28	1	3	1200	142	136	138	0	74	72	70	0	2	NA	NA	3.7	2	9
44032	2	47	4	4	2	3.58	23833.861391	24647.070587	1	74	4929.4141174	61.6	38	76.02	4.72	67	31.3	83.8	12.6	7	38.43	1	3	720	116	116	116	0	78	68	70	0	1	1	97	5.6	2	7
44033	2	47	3	5	1	5	52317.213439	53808.340779	2	66	10761.6681558	39.8	44	65.42	4.61	54	31.3	78.7	14	5.3	23.49	2	NA	3360	116	104	108	0	72	74	74	0	1	2	NA	5.6	2	8
44034	2	49	3	5	1	5	68474.462195	68461.615327	1	70	13692.323065400002	79.8	46	72.49	4.94	53	36.4	90.9	12.2	3.5	19.64	1	3	2400	108	120	116	0	72	62	68	0	2	NA	102	5.2	2	8
44039	2	57	2	1	2	0.87	10478.138202	10500.296504	1	62	2100.0593008	46.6	36	54.81	6.16	87	35.4	67.6	16.2	5.9	52.59	2	NA	420	90	0	0	0	64	0	0	0	2	NA	118	5.8	1	7
44040	1	42	5	3	2	0.98	79880.951378	81406.80441	1	62	16281.360881999999	39.9	46	63.65	4.83	68	32.4	89	12.3	8	27.9	2	NA	12480	0	0	0	0	0	0	0	0	2	NA	NA	4.9	2	6
44041	1	60	4	5	1	5	7322.988469	7307.292697	1	68	1461.4585394	75	43	134.37	4.94	51	35.4	87.1	14.1	7.4	30.79	2	NA	5040	106	100	98	0	80	76	72	0	1	1	NA	6	2	5
44045	1	65	3	2	2	5	49593.472221000004	48520.707081	1	67	9704.1414162	102	40	90.17	4.83	97	41.3	87.8	13.1	10.6	23.49	1	1	36960	110	108	116	0	60	60	64	0	2	NA	NA	5.5	2	8
44053	2	80	3	3	2	1.86	28968.55967	31770.348764	1	63	6354.0697528	88.1	39	81.33	5.55	73	40.1	92.9	12.5	5.9	25.05	2	NA	2820	138	134	128	0	74	66	70	0	1	1	NA	5.9	2	7
44059	2	52	3	4	2	5	92231.455838	91938.515416	1	63	18387.7030832	89.8	39	63.65	8.16	80	30.5	87.9	12.4	8.1	26.83	1	3	720	122	118	118	0	80	80	74	0	2	NA	NA	5.3	2	6
44060	2	69	3	5	1	4.13	69611.644199	72562.784733	1	67	14512.556946599998	91.1	44	79.56	4.83	58	23.7	93	12.3	8.4	25.3	2	NA	240	114	110	114	0	54	50	48	0	1	1	95	5.8	2	6
44062	1	77	1	1	1	1.04	6077.295347	6792.125835	1	60	1358.4251669999999	49.2	40	72.49	6.55	55	12.5	87.6	12.9	8.2	31.56	1	3	0	124	126	124	0	54	52	52	0	2	NA	NA	5.6	1	8
44063	2	40	3	3	2	4.19	26186.975773	26222.979585	1	67	5244.595917000001	31	42	81.33	6.27	156	31.3	82	12.6	5.7	32.59	1	3	0	104	108	106	0	60	64	60	0	2	NA	NA	5.3	2	8
44066	2	55	1	1	1	0.58	16965.190773	16765.477336	1	66	3353.0954672	62.1	42	54.81	4.05	106	42.5	84.9	12.7	4.4	35.53	2	NA	0	120	118	116	0	74	80	76	0	1	1	NA	5.2	2	4
44068	2	60	1	3	1	3.41	6653.459034	6484.123447	2	70	1296.8246894	74	40	78.68	5.94	47	22.3	94.1	13.4	7.2	31.47	2	NA	0	144	144	148	0	88	84	76	0	1	1	NA	7.9	1	9
44069	2	76	4	3	1	3.32	12905.141939	14315.07808	1	68	2863.0156159999997	63.7	43	90.17	3.44	110	35.2	84.1	13.9	7.5	32.29	2	NA	2400	106	98	102	0	58	54	52	0	2	NA	NA	5.6	2	7
44071	2	43	3	5	1	3.13	95285.349908	98001.140391	2	67	19600.228078199998	98.1	39	106.08	4.88	57	25.2	87.3	12	7.4	33.87	2	NA	720	114	118	114	0	84	78	82	0	1	1	97	5.2	2	9
44072	2	54	4	5	2	3.49	21630.05297	22368.068422	1	63	4473.6136844	86.7	44	81.33	5	85	33.6	86.8	12.6	6.5	22.25	2	NA	240	152	142	130	0	76	74	68	0	1	1	NA	5.9	2	8
44082	1	80	3	5	2	1.17	12252.50121	12502.983982	1	60	2500.5967964	75.4	40	81.33	6.22	57	27.4	96.9	12.4	6.4	31.69	2	NA	4320	118	116	114	0	40	34	48	0	2	NA	NA	5.5	2	8
44085	1	79	3	3	2	2.19	30052.773793	29506.019829	1	60	5901.2039658	60.5	48	99.01	5.94	104	27.3	97.1	14.4	7.5	19.73	1	3	1680	136	126	134	0	62	58	60	0	1	1	112	5.7	2	7
44091	2	49	2	1	2	0.87	15609.979423	15426.219471	1	62	3085.2438942	65.4	40	54.81	4.66	87	30.4	88	13.6	6.9	29.89	2	NA	1680	128	130	126	0	84	80	76	0	2	NA	NA	5.2	2	6
44092	1	47	3	2	2	1.21	27597.241	28753.028516	1	67	5750.6057032	118	41	90.17	5.16	55	24.6	94.8	12.1	10.6	24.41	1	1	5760	134	126	122	0	70	72	66	0	1	1	100	5.8	2	5
44096	1	64	2	1	1	1.16	6909.238913	7649.710766	1	72	1529.9421532000001	48.9	38	72.49	4.83	59	27	101.6	12.7	8.5	24.96	1	1	1440	132	126	132	0	62	60	58	0	2	NA	97	5.6	2	8
44108	2	80	3	1	2	1.46	26131.233234	30046.329329	1	67	6009.2658658	71.5	41	99.01	9.44	45	36.7	86.9	15.4	6.3	22.17	2	NA	40	136	0	0	0	52	0	0	0	1	1	NA	8.7	1	8
44109	1	42	4	2	1	0.35	25280.866329	25460.224174	2	67	5092.0448348	20.7	39	99.01	5.05	70	38.2	91.2	12.8	6.4	27.78	1	1	25680	118	118	116	0	76	70	76	0	2	NA	96	5.6	2	6
44113	1	45	2	5	1	4.44	15096.783305	15369.662838	2	68	3073.9325676	57.7	45	74.26	4.88	61	35.6	83.9	12	6.6	25.28	1	1	20400	110	110	104	0	62	56	62	0	2	NA	97	4.9	2	6
44117	2	67	4	2	1	1.46	10882.707368	10520.565264	1	59	2104.1130528000003	73.2	44	54.81	5.05	65	41.2	82.9	13.5	6.8	24.19	2	NA	0	146	146	148	0	88	88	82	0	2	NA	96	6.1	2	5
44120	2	71	2	5	2	0.88	8499.583422	11204.299123	2	60	2240.8598246	69	41	82.21	6.16	69	32.8	86.7	12.6	7.3	35.59	2	NA	0	152	136	140	0	68	66	68	0	1	1	NA	5.6	1	5
44123	1	54	3	3	2	0.72	34162.802951	34225.267256	2	61	6845.0534511999995	43	46	74.26	4.05	55	17.6	87.1	14	8.9	20.09	1	1	0	152	156	150	0	72	66	70	0	2	NA	80	6.6	1	2
44126	1	60	3	5	2	5	49330.978908	50485.978655	1	63	10097.195731	38.8	40	90.17	4.22	66	32.8	90	13.4	9.6	31.87	1	1	0	114	112	110	0	86	78	76	0	2	NA	NA	5.3	2	7
44129	2	51	2	4	2	1.66	8957.267313	8851.822779	1	60	1770.3645558	75.9	38	45.97	17.21	87	28.9	91.6	11.9	6.4	26.19	2	NA	1920	142	148	146	0	88	90	88	0	2	NA	315	13.2	1	8
44133	2	47	3	4	2	2.92	84798.425353	84191.991971	2	69	16838.398394199998	112	43	72.49	4.83	66	29.6	95.2	11.7	8.7	23.44	1	1	920	118	110	116	0	80	80	78	0	2	NA	NA	5	2	9
44141	2	77	1	1	1	1.33	6804.830514	7644.180018	1	65	1528.8360036	37.2	46	72.49	6	76	30.4	94.7	11.7	9	25.1	2	NA	0	178	174	170	0	92	88	86	0	1	1	117	5.9	2	9
44149	2	80	3	3	1	5	27418.1115	30428.862045	2	68	6085.772409	44.4	47	60.11	5.94	72	24.9	89.6	12.5	5.1	24.6	1	3	0	148	146	134	0	60	62	60	0	1	1	118	5.9	2	5
44150	1	48	3	2	2	0.65	36767.071946	37469.381411	2	61	7493.876282200001	59.6	39	80.44	6.55	59	34.6	85.6	13.4	8.4	26.72	1	1	24960	0	126	124	124	0	86	86	78	2	NA	NA	5.7	2	5
44155	2	71	4	3	1	1.91	14035.487374	14011.91331	2	67	2802.382662	75	41	69.84	7.6	45	39.2	81.6	13.9	4.5	32.59	1	3	0	136	136	132	0	60	62	60	0	1	1	NA	6.3	2	8
44156	1	49	1	1	1	1.44	21419.982076	22662.453799	2	70	4532.4907598	38.1	36	64.53	17.93	55	29.7	92.1	11.6	7.9	27.02	1	3	5280	144	148	144	0	74	84	78	0	2	NA	NA	10.1	2	8
44158	2	76	1	4	1	1.4	10626.058944	11149.231727	1	66	2229.8463454000002	75.5	43	63.65	11.82	87	26.1	86.9	12.9	7.1	29.91	2	NA	0	142	146	146	0	70	80	72	0	1	1	NA	8.1	1	6
44163	2	45	3	1	2	1.25	31640.241042	32245.541816	2	63	6449.1083632	53.8	38	45.08	4.05	60	25.4	94.4	12.5	5.7	21.02	1	1	0	124	124	114	0	72	74	74	0	2	NA	81	5.4	2	8
44164	2	80	3	1	2	1.31	23044.914756	25166.894893	2	70	5033.3789786	56.6	38	63.65	5.83	90	29.2	92.6	12.3	5.8	25.9	2	NA	0	174	164	158	0	0	0	0	0	2	NA	NA	5.8	2	8
44176	1	73	3	1	1	1.07	11108.017202000001	11851.073756	2	70	2370.2147512	58.5	45	114.92	6.33	38	19.6	90.8	12.5	11.2	35.67	1	3	900	160	150	144	0	88	94	84	0	1	1	NA	5.9	2	5
44178	2	40	1	1	1	0.18	17511.172328	17305.031621	2	72	3461.0063241999997	97.1	45	68.95	4.88	48	24.2	89.7	12.8	6.1	26.17	2	NA	720	114	118	118	0	72	76	70	0	2	NA	NA	5.2	2	6
44180	1	45	2	4	2	2.35	16110.353949	16150.170135	1	62	3230.034027	54.8	42	90.17	5.16	82	24.8	81.5	12.5	6.8	35.53	2	NA	10320	110	0	0	0	80	0	0	0	2	NA	102	5	2	7
44182	1	59	2	2	2	4.5	14772.347456	14808.856805	2	61	2961.771361	62.8	44	94.59	4.55	71	28.5	86.4	12	5.3	36.89	2	NA	1200	114	110	114	0	70	68	70	0	2	NA	NA	6	2	7
44184	1	49	3	2	2	3.71	103822.015212	113908.665036	2	59	22781.7330072	60.1	40	81.33	4.66	57	36.1	85.5	12.8	8.8	66.16	1	3	0	140	140	142	0	82	82	82	0	1	1	NA	5.8	2	5
44189	2	55	3	3	1	5	93245.880992	96287.537147	2	68	19257.5074294	45.1	45	75.14	5	64	37.2	94.3	12.2	5.6	23.49	1	3	0	130	116	120	0	84	80	80	0	1	1	NA	4.9	2	7
44190	2	71	4	2	1	2.92	11531.037128	12507.692647	1	73	2501.5385294	101	45	84.86	5.61	73	43.6	77.3	14.6	4.7	21.89	2	NA	0	132	132	120	0	62	46	0	0	1	1	107	6.7	2	8
44195	1	69	2	1	1	0.47	4510.010941	5118.859584	2	73	1023.7719168	41.4	42	72.49	10.71	70	25.8	86.9	12.6	7.1	38.94	2	NA	0	118	110	108	0	28	42	42	0	2	NA	NA	6.6	1	6
44196	1	40	1	1	2	1.53	16110.353949	16150.170135	1	62	3230.034027	59.9	45	63.65	6.61	62	26.4	90.2	12.9	6.1	34.05	1	2	10320	150	148	142	0	86	78	80	0	2	NA	NA	5.9	2	7
44201	1	76	3	4	2	1.14	11265.858895	11615.563349	2	59	2323.1126698	105	44	185.64	6.16	60	34.8	85.7	13.3	7.8	21.02	1	3	2640	186	188	182	0	98	102	98	0	1	1	NA	6	2	7
44206	1	45	1	1	2	1.99	28374.259294	30429.893211	2	65	6085.9786422	60	46	53.92	10.77	125	26	93.5	12.3	3.2	27.38	1	3	0	132	138	138	0	76	70	76	0	2	NA	207	7.4	2	8
44210	1	71	3	5	2	2.92	9471.568094	9299.250643	1	60	1859.8501285999998	103	44	125.53	5.22	85	19.7	100.3	12	5.9	28.9	1	3	180	156	146	146	0	80	78	78	0	1	1	102	5.8	2	7
44213	2	50	3	5	1	5	76996.471369	77290.258565	1	70	15458.051712999999	54.8	39	63.65	4.33	71	38.2	89	12.5	8.1	22.59	2	NA	1080	106	0	104	112	76	0	78	76	2	NA	85	5	2	8
44215	1	73	3	4	2	0.84	9507.573661	9334.601155	1	61	1866.920231	85.3	45	72.49	4.77	36	22.6	94.1	12	7.1	27.3	1	3	5680	140	136	130	0	28	40	26	0	2	NA	NA	6.1	2	10
44217	2	53	4	4	2	5	21630.05297	22368.068422	1	63	4473.6136844	38.3	46	54.81	4.11	86	51.9	79.9	13.4	8.2	24.11	1	3	2880	110	110	108	0	62	58	62	0	2	NA	NA	7.6	1	7
44218	1	64	2	3	1	2.56	6779.731732	7019.818249	2	72	1403.9636498	88.9	39	73.37	4.5	46	24.5	79.7	14.8	6.6	34.89	2	NA	900	122	122	122	0	76	78	78	0	2	NA	NA	6	2	8
44223	1	57	1	1	1	0.8	9594.950745	10053.359922	1	65	2010.6719844	24.4	40	81.33	7.49	56	26.3	88.5	12.8	6.8	35.33	1	3	0	150	148	0	0	80	80	0	0	1	1	149	7.2	1	10
44229	2	72	3	3	2	2.41	31860.187616	30969.978412	2	63	6193.9956824	57.1	41	54.81	6.49	65	49.3	97.5	12.6	5.6	25.04	2	NA	6720	174	172	174	0	78	66	74	0	2	NA	130	6.3	2	8
44233	1	65	1	2	1	1.69	5820.827316	6026.956735	2	70	1205.391347	35.7	41	81.33	11.44	82	29	88.2	12.7	6.3	27.46	1	3	1680	120	122	114	0	70	68	66	0	2	NA	126	5	2	6
44238	1	61	3	5	1	2.98	38694.448994	39600.412747	2	69	7920.0825494	34.3	41	76.02	5.33	59	38.5	84.7	12.3	6.9	30.08	1	3	840	114	118	114	0	78	74	80	0	2	NA	104	5.3	2	7
44240	1	72	3	4	2	1.86	30052.773793	29506.019829	1	60	5901.2039658	59.2	43	107.85	5.83	85	15.4	96.6	22.2	6.9	38.78	1	3	3500	120	116	110	0	62	60	60	0	2	NA	119	5.8	2	9
44241	1	46	3	4	2	5	90414.494842	90397.298652	1	63	18079.459730399998	113	42	90.17	3.33	84	19.3	94.4	11.9	7.3	22.73	1	1	180	120	126	126	0	82	82	82	0	2	NA	NA	5.5	2	4
44245	2	40	3	4	2	3.64	97373.946729	99236.780996	2	63	19847.3561992	77.7	43	90.17	5.05	66	25.1	89.4	13.1	6.2	23.25	2	NA	6720	92	104	98	0	66	70	74	0	2	NA	96	5.5	2	5
44249	1	57	2	1	1	1.96	10271.094851	10866.872423	1	73	2173.3744846	72.2	45	86.63	9.55	60	22.5	85.2	13.1	7.8	28.73	1	3	420	192	180	170	0	94	94	88	0	2	NA	183	7.6	1	8
44252	2	58	2	1	2	0.71	10478.138202	10500.296504	1	62	2100.0593008	36.7	44	54.81	5.77	54	37.3	85.5	12.8	5.3	27.78	2	NA	420	118	114	114	0	64	78	72	0	2	NA	NA	5.7	2	8
44255	2	60	3	5	2	5	59522.803907	61219.800211	2	63	12243.9600422	65	39	55.69	4.66	117	23.3	91.6	13.4	6.5	30.94	2	NA	7200	140	140	140	0	78	76	80	0	2	NA	NA	5.6	2	5
44260	2	77	2	4	1	3.37	5957.076377	7701.564415	2	69	1540.312883	24.5	40	69.84	5.66	41	30.5	84.8	12.9	8.4	31.84	1	3	160	0	0	0	168	0	0	0	100	1	1	NA	7.3	1	8
44261	1	45	3	3	2	1.45	76612.76648	76598.19528	1	67	15319.639056	65.8	45	72.49	7.55	66	27.8	86.9	13.2	6.2	39.99	2	NA	480	116	114	114	0	76	78	76	0	2	NA	143	6.3	2	7
44269	2	40	3	2	2	0.58	30055.17538	29840.2367	1	61	5968.04734	113	40	63.65	5.11	47	23.7	87.7	12.4	5.6	23.4	1	1	4800	116	116	120	0	70	68	70	0	2	NA	97	5.2	2	7
44275	1	62	4	4	2	0.77	9869.265606	9557.32035	2	61	1911.46407	28.9	39	159.12	8.72	108	28.8	86.5	14.3	13.1	21.99	1	1	0	144	140	138	0	68	60	54	0	1	1	NA	8.4	1	6
44276	1	76	3	2	1	0.77	9935.266183	10270.286578	2	59	2054.0573156	61.4	40	107.85	13.77	91	27.9	90.2	13.5	7.4	39.19	1	3	1680	128	126	134	0	72	68	66	0	2	NA	NA	6.9	1	8
44281	2	74	1	1	1	0.68	8213.174636	9854.459177	1	66	1970.8918354000002	59.9	46	45.97	5.05	91	24.8	84.7	12.9	7.3	25.06	2	NA	0	154	148	144	0	72	72	70	0	2	NA	NA	5	1	5
44285	1	55	4	3	1	1.44	20000.257493	19889.421444	2	68	3977.8842888	65.2	39	104.31	3.89	45	23.5	85.2	14	5.5	30.95	2	NA	0	134	134	130	0	84	70	76	0	1	1	NA	5.9	2	6
44286	1	46	1	1	1	3.23	19124.677251	20234.009211	2	71	4046.8018422	62.2	42	80.44	4.88	70	33.3	91.6	13.4	8.8	30.01	1	3	13200	136	134	126	0	84	78	82	0	2	NA	NA	5.8	2	5
44287	2	51	1	4	1	4.36	9900.809686	9784.257815	1	70	1956.8515630000002	69.9	42	63.65	4.94	75	24.5	80.9	11.9	5.9	33.77	1	3	720	142	142	136	0	76	70	74	0	2	NA	102	4.7	2	7
44295	2	65	3	1	2	2.55	62262.256353	62985.42406	1	67	12597.084812	109	44	53.04	8.55	127	22.7	89.4	12.3	6.3	28.19	1	3	0	146	154	138	0	76	74	82	0	2	NA	NA	6.3	3	9
44296	2	73	3	3	2	2.14	53082.492506	51818.451587	2	63	10363.6903174	52.9	41	85.75	6.61	99	31.7	88.2	12.5	4.6	33.43	2	NA	240	136	136	132	0	62	66	70	0	1	1	133	7.2	1	8
44299	1	67	1	3	1	5	6543.699957	6695.509692	2	71	1339.1019383999999	62.1	47	83.1	5.72	68	22	92.3	12.5	6.7	25.01	2	NA	7200	140	138	142	0	74	78	82	0	2	NA	NA	5.9	2	7
44305	1	53	3	4	1	4.75	86053.459426	86210.80218	1	59	17242.160436	54.4	44	72.49	5.11	49	32.2	88.8	12.3	8.1	26.36	1	1	2880	130	124	118	0	64	62	62	0	2	NA	98	5.7	2	8
44307	2	57	2	3	2	1.71	11904.698424	11764.556868	1	61	2352.9113736	59.1	41	87.52	4.61	73	26.7	90.3	12.1	6.4	29.96	2	NA	400	134	126	128	0	84	84	86	0	1	1	94	5.5	2	7
44313	1	62	5	3	2	5	83112.34265	82629.577403	2	65	16525.9154806	51	42	99.89	5.22	83	26.4	88.1	12.2	9.7	23.5	2	NA	40	142	140	140	0	72	82	84	0	1	1	NA	5.9	2	7
44316	1	66	2	3	2	2.86	5811.14324	6074.681948	2	62	1214.9363896	60.9	45	61.88	4.83	65	46.1	84.1	12.7	5.5	34.06	1	3	1080	146	148	156	0	74	70	70	0	2	NA	96	5.5	2	7
44317	1	45	4	4	2	4.96	37233.734359	38015.297199	2	61	7603.0594398	25.2	39	91.94	5.83	72	45.1	75.3	13.5	6.5	30.66	2	NA	4200	126	126	124	0	74	78	82	0	1	1	NA	5.9	2	5
44320	1	48	3	4	2	1.62	101958.50178	101939.110002	1	61	20387.8220004	104	45	90.17	5.33	52	13.5	93.3	12.2	5.5	28.58	2	NA	7680	124	120	120	0	78	76	76	0	2	NA	103	5.5	2	7
44326	2	40	3	2	2	2.91	26186.975773	26222.979585	1	67	5244.595917000001	71.4	47	72.49	5	106	37	93.2	12.3	7.3	30.28	2	NA	20160	134	146	0	150	80	88	0	94	2	NA	NA	5.5	2	9
44329	1	66	2	5	1	5	10865.544756	11716.756776	1	72	2343.3513552	19.6	41	116.69	12.05	110	17.7	99.7	13.9	8.2	22.24	1	3	600	114	122	114	0	80	80	78	0	1	1	NA	6.5	1	8
44331	1	41	5	4	1	2.69	21722.719533	22207.910456	1	70	4441.5820912	50.5	40	63.65	5.88	49	47.2	77.4	11.8	7.9	26.22	2	NA	1600	132	118	120	0	80	72	76	0	2	NA	NA	6	2	6
44332	2	78	3	5	2	4.9	31860.187616	31487.213368	1	61	6297.4426736000005	55.2	39	54.81	6.77	112	37.9	88.8	12.8	6.8	38.76	2	NA	240	126	126	124	0	74	70	68	0	2	NA	NA	5.7	2	7
44333	2	78	3	5	1	1.31	27789.502896	27013.033167	1	70	5402.606633400001	77	43	143.21	6.22	65	23	90.5	12	10.9	18.87	1	3	0	154	0	0	0	56	0	0	0	1	1	120	5.2	2	5
44343	1	68	3	3	2	1.18	18456.991686	23026.719599	1	60	4605.3439198	63.4	36	90.17	5.22	110	19.5	99.8	13.4	7.3	30.63	1	1	0	150	154	154	0	82	78	74	0	2	NA	102	5.6	2	10
44345	2	74	3	3	2	3.65	35990.287526	41088.874308	1	60	8217.774861599999	71.2	40	63.65	4.44	59	21.5	90.9	12.6	4.8	20.08	2	NA	480	138	128	126	0	66	68	68	0	1	1	88	5.4	2	8
44346	2	46	3	3	2	1.79	24175.264287	24002.375613	2	63	4800.4751226	85.7	46	68.07	6.33	69	27.6	93.6	12.4	9.9	24.52	1	1	120	114	110	116	0	64	68	66	0	1	2	NA	5.2	2	7
44353	2	80	3	3	1	1.11	28850.137067	35156.364012	2	70	7031.2728024	47.3	41	81.33	4.77	51	33.6	95.1	11.9	6.8	19.14	1	3	4320	152	154	146	0	66	66	70	0	2	NA	NA	5.1	2	8
44354	2	46	3	4	2	0.73	21341.163653	22532.576735	1	61	4506.515347	81.6	36	45.97	6.88	60	27.3	89.2	12.7	9.6	35.6	2	NA	2400	134	136	136	0	70	72	70	0	1	1	NA	5.8	2	8
44360	1	46	1	2	1	1.45	15503.794129	16244.504706	1	65	3248.9009412	50.4	44	81.33	5.44	70	43.9	87.9	11.6	9.6	34.69	2	NA	9600	122	126	120	0	76	68	70	0	2	NA	NA	5.8	2	8
44361	2	75	3	5	2	5	33715.313253	32773.269768	1	67	6554.6539536	77.1	47	125.53	5.11	69	19	87.7	13.8	7.9	29.44	2	NA	920	136	136	132	0	68	66	66	0	1	1	NA	5.6	2	10
44365	1	60	3	5	2	4.38	49330.978908	49732.373408	1	63	9946.4746816	69.9	45	99.01	4.55	82	34.7	90.6	13	6.3	34.44	1	3	1800	132	128	132	0	72	70	70	0	2	NA	NA	5.4	2	8
44366	1	67	3	4	2	1.96	49330.978908	48263.891806	1	63	9652.7783612	86.5	40	99.01	5	74	22.5	84.6	13.7	9	31.43	1	3	0	130	128	134	0	68	58	64	0	1	1	NA	5.4	2	10
44369	2	56	3	4	2	5	92231.455838	91938.515416	1	63	18387.7030832	69.2	44	72.49	5.88	90	26.6	88.1	13.2	7.2	33.49	2	NA	600	134	138	134	0	74	82	80	0	1	1	117	6.2	1	6
44372	1	44	1	4	2	5	18303.719761	18839.452695	2	64	3767.890539	53.5	41	80.44	5.72	84	33.9	91.4	13.4	12	31.79	1	1	3360	140	132	134	0	72	72	70	0	2	NA	NA	5.9	2	6
44379	1	53	3	4	2	4.64	83459.201226	83611.800559	2	63	16722.3601118	46.2	45	80.44	5.72	65	31.3	91.4	13.4	12.6	34.69	1	1	3360	156	160	164	0	82	0	42	0	2	NA	NA	6.7	2	7
44380	1	54	2	1	1	0.73	11086.858505	11432.681274	1	73	2286.5362548000003	63.7	41	81.33	4.61	86	27.5	88.1	11.9	7.6	29.83	1	3	240	136	128	132	0	80	82	84	0	2	NA	90	5.4	2	4
44381	1	75	3	3	1	1.43	28468.94398	28404.756395	2	68	5680.951279	64	40	60.11	4.77	76	30.4	91.6	12.3	6.8	28.93	2	NA	2940	124	126	130	0	74	74	74	0	1	1	NA	5.4	2	9
44387	2	43	3	5	2	2.54	23547.187937	23699.241692	1	62	4739.8483384	65.3	40	54.81	4.83	38	27.1	84.4	12.2	7.1	23.84	2	NA	0	90	98	100	0	70	70	64	0	2	NA	96	5.4	2	6
44400	1	60	3	5	2	1.92	64448.292871	63054.200486	2	61	12610.8400972	79.3	42	74.26	4.94	40	25.3	94.9	11.9	4.9	24.1	1	3	880	106	100	100	0	52	56	58	0	2	NA	97	5.2	2	6
44404	1	50	3	4	2	2.88	89486.193184	89649.812452	2	60	17929.9624904	54.8	45	91.05	5.55	54	27.8	94.9	12.8	6.5	20.19	1	1	0	120	120	116	0	88	76	72	0	2	NA	113	5.5	2	7
44405	2	64	1	1	1	2.62	7812.278838	8799.220618	1	66	1759.8441235999999	74.3	40	37.13	4.5	65	24	87.9	12.7	6.1	32.04	2	NA	0	114	110	108	0	52	56	52	0	1	1	88	5.5	2	5
44407	2	41	3	5	2	2.98	81167.566954	80587.099547	2	62	16117.419909400001	71.3	42	88.4	4.61	53	38.3	86.6	12.6	5.2	22.73	1	3	4080	92	98	98	0	46	50	54	0	2	NA	NA	5.3	2	7
44411	1	50	4	2	2	0	20422.84537	21503.09482	1	61	4300.618963999999	50.9	38	113.15	5.44	67	34	96.4	12.7	8	45.81	1	2	3360	0	154	144	150	0	114	114	94	1	1	NA	6.3	2	6
44413	1	53	1	1	1	0.1	10791.367748	11084.312447	1	59	2216.8624894	59.4	39	72.49	7.27	67	34	87.3	16.4	6.4	32.97	2	NA	46200	120	118	116	0	60	56	62	0	2	NA	NA	5.3	2	7
44415	2	48	3	5	1	5	88636.926255	88003.04195	1	59	17600.60839	103	42	63.65	4.27	47	22.3	91.4	12.7	6.4	20.74	2	NA	600	106	110	110	0	72	68	72	0	2	NA	85	5.2	2	7
44418	1	43	3	5	1	5	63609.531682	66471.587715	2	68	13294.317543000001	41.9	41	80.44	5.55	68	38.6	87.8	12.1	5.9	27.36	2	NA	4080	140	126	136	0	100	100	104	0	1	1	NA	5.2	2	6
44420	1	80	3	1	2	1.44	11088.048413	12715.352653	2	62	2543.0705306	79.4	37	83.98	6.16	41	25.1	90.1	13.3	5.3	29.69	2	NA	0	116	116	116	0	64	74	66	0	2	NA	NA	6	2	8
44424	2	62	4	3	1	2.69	12310.329932	12093.14385	2	67	2418.6287700000003	82.5	38	76.02	4.77	72	39.8	90.7	12.6	5.2	37.38	2	NA	1200	154	160	150	0	76	74	76	0	1	1	95	6.1	2	7
44430	1	45	4	3	2	1.93	24916.545048	25203.289763	1	64	5040.6579526000005	26.6	41	90.17	5.05	104	21.5	89.8	13.5	10.1	31.4	1	3	480	122	116	120	0	60	58	58	0	2	NA	96	5.5	3	3
44431	2	47	2	1	2	1.75	17053.614368	17303.362958	1	64	3460.6725916000005	54	43	72.49	7.49	67	23.4	88.1	12.5	10.3	39.62	1	2	6240	114	0	0	0	76	0	0	0	1	1	NA	5.7	2	4
44433	1	66	3	3	2	3.15	46864.678897	47353.391877	1	61	9470.6783754	62.4	42	90.17	7.33	84	26.3	89.1	13.1	5.6	29.39	1	3	900	114	108	110	0	64	60	60	0	2	NA	147	7.1	1	6
44442	2	45	4	3	1	4.86	30227.875571	32769.212518	2	67	6553.8425036	31.1	43	46.85	5.66	63	27.6	86.6	11.6	7.9	23.02	1	3	0	110	102	102	0	70	72	74	0	2	NA	NA	5.5	2	5
44444	1	58	5	4	1	0.67	16976.742379	17390.970592	2	69	3478.1941184	23.3	43	68.07	6.72	57	35.7	86.7	13.1	6	22.14	2	NA	1680	150	150	152	0	86	90	88	0	2	NA	NA	5.3	2	6
44446	1	48	4	4	2	1.27	22437.250506	22585.067717	2	74	4517.0135434	52	39	85.75	5.16	52	20.5	91	12.9	9.1	28.63	1	1	480	134	128	132	0	72	64	70	0	2	NA	103	6	2	10
44450	2	62	2	1	2	1.52	5992.011661	5814.814791	1	60	1162.9629582	24.5	39	90.17	4.61	51	29.6	91.6	13.8	8.9	23.32	1	1	0	112	112	108	0	64	66	66	0	1	1	NA	6.7	2	3
44453	2	42	5	2	2	0.47	26186.975773	26222.979585	1	67	5244.595917000001	69.4	44	54.81	4.66	51	27.8	89	12.9	5.9	21.2	1	3	10200	0	0	0	0	0	0	0	0	2	NA	NA	5.3	2	7
44456	1	43	3	5	2	4.83	107335.642923	119313.623148	2	63	23862.7246296	82.9	44	122.88	6.55	38	21.9	84.4	12.5	5.5	29.65	2	NA	0	132	126	124	0	86	86	84	0	1	1	130	5.4	2	7
44457	1	61	3	5	2	4.02	52939.841053	52278.53845	1	60	10455.70769	117	46	99.01	4.88	53	29.2	89.9	13.4	8.2	31.28	1	3	0	116	110	108	0	68	74	72	0	1	1	NA	5.7	2	7
44460	2	75	1	4	2	0.7	7024.353292	7595.795962	2	64	1519.1591924	56	40	58.34	5.22	104	25.1	87.6	13.3	8.9	37.07	2	NA	0	158	152	144	0	76	78	72	0	1	1	NA	6	2	8
44462	1	75	3	5	1	4.64	18250.287001	18964.087956	2	66	3792.8175911999997	76.2	37	92.82	6.05	99	30.3	89.9	12.5	7.8	33.2	1	1	0	134	130	132	0	84	70	74	0	2	NA	116	6.3	2	6
44465	2	63	2	5	2	2.31	8975.577102	8840.561234	2	65	1768.1122468	53.9	39	50.39	5.16	111	32	85.3	12.5	6.4	38.45	1	3	600	124	124	120	0	72	66	64	0	1	1	95	5.5	2	7
44466	2	80	3	3	2	1.25	21776.908973	26190.421159	1	61	5238.0842318	68.7	43	99.01	5.55	76	28.2	92.3	12.4	8.6	29.05	1	3	1680	186	184	180	0	72	74	72	0	1	1	NA	5.8	2	6
44474	2	73	2	4	1	0.88	11483.638774	12049.0344	1	72	2409.80688	49.2	43	63.65	7.38	72	23.7	84.1	14.8	6	26.46	2	NA	0	128	126	122	0	0	0	30	0	1	1	142	6.8	1	8
44475	1	44	1	1	1	0.82	20950.841248	22468.669764	2	67	4493.733952799999	33.1	42	68.95	5.05	78	42.2	88.7	12.4	4.9	26.46	1	3	480	112	116	114	0	66	70	66	0	2	NA	NA	5.9	2	7
44479	2	65	1	2	1	1.41	6106.112569	6600.9121	2	71	1320.1824199999999	22.8	44	136.14	5.11	84	31.5	78.8	13.9	9.1	37.85	1	3	0	100	96	96	0	52	54	52	0	1	1	NA	6	1	8
44480	1	50	3	4	2	1.13	22515.398006	24752.7181	1	67	4950.5436199999995	82.1	43	125.53	4.72	77	18.8	88.5	12.4	14.7	29.32	2	NA	32640	140	132	132	0	86	92	90	0	1	1	NA	5.3	2	7
44481	2	51	2	1	1	1.96	10794.213984	10667.144999	1	73	2133.4289998	60	45	48.62	4.94	62	35.2	83.5	12.3	5.3	25.61	2	NA	1920	114	102	108	0	54	58	56	0	2	NA	94	5.3	2	7
44487	1	62	3	5	1	5	62086.516108	60743.511733	2	70	12148.7023466	60.9	43	77.79	9.88	66	29.8	90.7	12.2	11	31.37	1	3	1920	132	128	126	0	74	70	68	0	2	NA	NA	8.7	1	7
44498	2	69	4	3	1	0.87	12310.329932	12093.14385	2	67	2418.6287700000003	67.9	41	78.68	5.16	96	34.2	94.8	14.8	4.4	34.31	1	3	0	116	118	112	0	78	80	72	0	1	1	NA	5.5	2	10
44503	1	80	3	5	2	3.65	22304.739811	22550.069405	1	60	4510.013881	85.9	49	125.53	5.33	58	14.5	86.5	13.1	8.8	26	2	NA	12416	152	136	142	0	54	54	50	0	1	1	NA	5.7	2	8
44514	2	58	3	5	1	5	76996.471369	81374.542013	1	70	16274.9084026	104	47	63.65	5.55	73	41.3	91.2	12.3	6.1	24.44	2	NA	3360	134	132	126	0	74	78	72	0	2	NA	111	5.7	2	7
44517	1	61	3	5	2	4.84	52300.68171	51169.356443	2	62	10233.8712886	66.4	41	70.72	11.71	60	33.9	83.3	12.5	5.4	32.31	2	NA	0	94	102	104	0	66	64	54	0	1	2	221	9.4	1	7
44527	2	41	3	2	2	1.13	31767.81236	31540.625808	2	60	6308.1251616	58.1	42	54.81	6.61	60	38.3	88.4	12.4	8.1	46.25	2	NA	18480	154	150	150	0	108	102	106	0	1	1	NA	5.8	2	7
44528	1	61	1	1	2	0.88	5845.346404	6755.422912	2	64	1351.0845824	53.2	44	92.82	11.77	86	41.8	85.1	11.4	9.3	34.93	2	NA	0	144	138	132	0	78	76	76	0	2	NA	223	10.2	2	6
44532	1	63	3	5	2	5	58553.019777	59923.937698	2	67	11984.7875396	69	39	102.54	7.72	48	19.8	87.1	14.1	7.3	26.25	2	NA	1920	106	102	102	0	54	58	62	0	2	NA	NA	5.5	2	6
44533	2	41	4	4	1	3.49	30227.875571	30101.606599	2	67	6020.321319799999	10.3	42	75.14	4.66	41	43.3	86.4	12.7	6.8	27.76	2	NA	0	142	130	136	0	94	86	92	0	1	1	NA	4.9	2	6
44550	2	66	2	4	2	1.14	8367.559715	8367.175996	2	63	1673.4351992	63.2	42	63.65	5.44	115	31.2	86.7	12.7	7.5	29.71	2	NA	2400	136	138	134	0	56	54	54	0	2	NA	107	6	2	8
44556	1	64	1	1	1	0.8	7130.271363	7395.228652	2	70	1479.0457304	32.5	41	88.4	12.71	76	20.4	87.2	13	7.9	30.52	1	3	0	96	108	102	0	58	58	58	0	1	1	NA	7.4	1	8
44559	2	45	2	2	1	1.21	17358.052461	17153.714275	1	73	3430.7428549999995	44.8	41	37.13	5.05	69	32.1	63	19.2	7.3	30.56	2	NA	0	104	100	100	0	66	62	64	0	2	NA	98	5.5	2	3
44564	2	40	3	4	2	2.59	97373.946729	99236.780996	1	61	19847.3561992	94.7	41	67.18	4.44	55	21.1	85.9	12.9	10	36.22	2	NA	1560	110	104	110	0	66	72	68	0	2	NA	NA	5	2	7
44569	1	66	3	3	2	1.49	17290.31078	17432.66094	1	67	3486.532188	78.2	44	99.01	4.83	84	24.6	92.1	11.9	6.7	26.49	2	NA	13440	168	168	172	0	76	80	76	0	1	1	96	4.9	2	8
44572	2	60	4	2	1	4.43	13366.226611	13131.20517	2	72	2626.2410339999997	66	45	96.36	4.5	57	39.3	89.1	13.1	7.1	27.14	2	NA	0	138	136	138	0	80	82	80	0	1	1	NA	5.7	2	5
44576	2	45	1	2	1	2.27	23849.405801	23568.651705	1	71	4713.730341	61.7	46	54.81	4.61	74	23.6	90.5	11.8	7.1	31.66	2	NA	0	120	114	122	0	84	80	78	0	2	NA	90	4.9	2	8
44578	1	53	3	3	2	3.39	28740.135816	28792.685152	2	61	5758.5370304	118	40	65.42	12.49	120	15.4	93.7	13.4	10.1	26.13	1	1	0	120	124	122	0	64	62	62	0	1	1	236	6.8	1	6
44582	2	80	3	3	2	1.24	23044.914756	25935.099233	1	67	5187.0198466	103	45	81.33	6.49	68	32.8	93.4	13.4	9.1	22.53	2	NA	0	144	0	0	0	58	0	0	0	2	NA	122	6	1	10
44587	2	75	4	1	2	2.02	11869.635365	13312.887288	2	64	2662.5774576	21.1	39	71.6	5.16	45	39.2	89.9	13.1	5.6	25.65	1	3	0	132	130	112	0	70	64	62	0	1	1	102	6.4	2	8
44588	1	53	3	4	2	4.97	76861.666062	77918.373013	1	64	15583.6746026	74.7	43	99.01	5.27	76	21.7	89.2	12.8	7.8	38.25	1	3	1800	144	142	140	0	90	94	96	0	1	1	103	5.4	2	7
44594	2	80	3	3	2	2.14	32609.74653	35612.458197	2	70	7122.4916394	44.6	41	85.75	5	57	33.5	89.9	13.8	7.6	24.89	1	3	160	142	142	136	0	46	48	56	0	2	NA	NA	6.1	2	8
44595	2	40	2	5	1	3.87	17358.052461	17153.714275	2	73	3430.7428549999995	65.7	40	63.65	6.05	62	35.2	87.1	11.9	9.8	36.47	1	3	3360	128	124	128	0	84	82	82	0	1	1	NA	5	2	5
44599	2	80	3	4	2	4.13	29078.121488	32721.840479	1	61	6544.3680957999995	129	39	76.02	5.83	55	29.1	84.1	13.2	7.3	26.87	1	3	780	140	0	0	0	0	0	0	0	2	NA	NA	5.9	2	7
44600	1	62	4	5	1	1.23	7543.241935	7641.133439	2	67	1528.2266878	28.7	46	74.26	4.44	86	42.4	95.1	13.5	3	22.75	1	3	0	116	94	100	0	66	56	64	0	1	1	92	4.8	2	8
44603	2	52	4	2	1	0.46	25246.168325	27368.68005	1	59	5473.73601	12.8	37	82.21	8.1	77	32.5	78.7	16.5	5.7	30.93	1	1	2640	152	154	0	0	88	82	0	0	1	2	155	8.3	1	7
44614	2	62	4	2	2	0.88	10426.652764	10079.686715	1	67	2015.937343	40.8	44	81.33	4	52	44.9	98.8	14.8	4	26.01	1	1	0	158	158	158	0	90	94	92	0	2	NA	82	5.8	2	5
44617	2	53	4	5	1	5	34191.530438	37066.102267	2	65	7413.2204534	37.9	37	80.44	5.66	86	53	80.2	16.8	6.5	33.6	1	3	480	102	100	102	0	72	70	74	0	1	1	104	5.7	2	8
44621	2	55	4	5	2	5	19110.090839	19726.639671	1	62	3945.3279342	40.4	40	81.33	5.66	134	39.5	83	13.8	11.8	29.51	2	NA	1140	118	118	112	0	72	68	68	0	2	NA	NA	5.8	2	6
44624	1	52	3	2	2	0.93	25211.307341	27716.515754	2	59	5543.3031508	29.4	43	68.07	5.33	83	35.5	89.4	13	11.5	20.37	1	2	0	158	160	158	0	88	92	86	0	1	1	103	5.2	2	4
44627	1	60	3	5	2	5	53088.2953	51939.933025	2	63	10387.986605	87.1	43	93.7	3.55	56	29.6	89.9	12.4	6.2	29.94	1	3	7680	116	108	114	0	72	74	72	0	2	NA	NA	5.4	2	6
44634	1	74	4	1	2	1.02	10235.688769	10303.445932	1	67	2060.6891864	29.9	31	143.21	5.11	74	12.5	96.4	17.6	13.9	23.02	1	1	0	128	116	120	0	58	68	60	0	1	1	108	4.9	2	6
44636	1	48	4	5	1	3.11	23313.999618	22963.086861	2	67	4592.6173722	54.8	43	63.65	5.16	54	42.8	92.8	12.3	4.7	21.81	2	NA	840	114	118	120	0	78	70	76	0	2	NA	113	5.9	2	6
44637	1	63	4	2	1	1.16	6852.086052	6635.507046	1	59	1327.1014092	53.3	44	99.01	4.77	63	30	88.1	13.7	6.3	22.99	2	NA	45120	110	106	104	0	78	84	80	0	2	NA	95	5.9	2	8
44639	1	80	1	2	1	2.63	8243.168136	8404.410872	2	71	1680.8821744000002	68.1	40	87.52	7.38	85	37.8	93	14.3	9.4	27.9	2	NA	0	116	122	110	0	72	72	74	0	2	NA	145	6.7	1	4
44643	2	56	3	5	2	3.92	92231.455838	91938.515416	1	63	18387.7030832	70.3	44	54.81	5	63	48.9	83.9	11.7	4.6	21.04	2	NA	720	148	140	138	0	74	76	76	0	2	NA	NA	5.1	2	8
44644	2	42	3	3	2	1.18	90028.199045	95054.203054	1	61	19010.840610799998	53.8	45	81.33	3.66	59	22.3	91.6	11.3	8.3	27.46	2	NA	600	118	120	116	0	84	86	84	0	2	NA	NA	5.8	2	6
44647	1	42	4	3	1	2.55	26885.347467	29007.45415	1	68	5801.490830000001	50.3	48	90.17	4.72	53	42.8	85.5	11.6	2.5	27.7	2	NA	0	96	100	104	0	60	62	64	0	2	NA	NA	5.5	2	3
44648	1	80	3	2	2	1.68	25948.204278	26750.644921	2	60	5350.1289842	58.7	43	235.14	6.66	55	15.6	91.4	14.7	6.9	29.6	1	3	0	114	110	114	0	50	48	48	0	1	1	134	5.4	2	8
44659	1	48	4	4	1	5	27601.388435	29836.632237	2	71	5967.326447400001	24.7	38	107.85	3.94	21	30.5	81.9	13.6	7.3	28.15	1	3	4080	152	146	152	0	80	82	84	0	1	1	NA	6	2	5
44668	1	46	3	5	1	4.66	122044.569922	126286.571625	1	71	25257.314325	69.4	41	99.01	5.88	64	12.4	76.2	13.3	10.6	23.75	2	NA	3780	104	130	112	0	56	74	80	0	1	2	NA	5.7	3	8
44669	2	76	3	4	2	1.18	19606.005527	19376.486001	1	61	3875.2972002	46.9	43	81.33	5.22	71	30.6	86.3	12.9	7.4	30.04	2	NA	0	154	148	148	0	60	58	58	0	2	NA	NA	5.8	2	8
44671	1	48	4	5	1	4.55	50235.332675	50277.628059	2	70	10055.5256118	39.8	44	84.86	5.16	50	35.3	80.1	12.4	10.9	28.47	1	3	5400	116	118	114	0	72	68	68	0	2	NA	NA	5.8	2	6
44672	2	59	3	3	2	0.5	30582.713416	30485.578302	2	60	6097.115660400001	121	36	65.42	4.33	94	26.1	89.1	13.3	6.4	33.88	2	NA	520	124	122	120	0	74	74	70	0	2	NA	NA	5.2	2	6
44673	2	64	3	3	1	2.41	61297.248153	62009.20742	1	59	12401.841484	49.9	43	72.49	5.88	89	29.8	88.9	12.1	6.6	31.44	2	NA	0	138	138	130	0	54	60	52	0	1	1	116	5.3	2	8
44679	2	80	3	3	2	1.92	46088.498231	50332.33592	2	60	10066.467184	63	43	124.64	5.44	98	75.1	90.6	15.3	43.9	25.84	2	NA	0	176	0	0	0	62	0	0	0	1	1	104	5.8	2	6
44681	2	53	1	5	1	3.49	9900.809686	9784.257815	1	70	1956.8515630000002	99.6	47	72.49	5.05	84	33.2	89.6	12	6.8	25.33	2	NA	2880	0	116	110	0	0	78	78	0	2	NA	NA	5.1	2	7
44684	1	61	4	1	1	1.57	7237.067591	7080.744171	2	67	1416.1488342	20.4	42	99.01	5.61	84	35.6	82.4	15.8	9.7	42.45	1	1	80	0	138	138	136	0	70	74	68	1	1	106	6.2	2	6
44685	1	57	3	4	2	5	102792.35734	104663.665271	1	69	20932.7330542	48.7	40	72.49	4.55	59	25.2	90.8	12.3	8.4	45.44	2	NA	1800	108	112	110	0	70	70	66	0	2	NA	NA	5.2	2	6
44688	1	80	2	3	1	0.59	8946.296724	9121.293199	1	72	1824.2586397999999	67.8	36	99.01	4.22	50	16	87.8	15.2	8.6	18.41	2	NA	7560	144	134	144	0	66	70	62	0	2	NA	87	5.7	2	6
44691	1	60	4	3	2	2.17	6134.056171	6094.545226	2	60	1218.9090452	47	43	90.17	4.77	77	30.8	93	13.3	10.6	27.28	1	1	1920	130	124	120	0	80	74	68	0	2	NA	90	5.5	2	6
44692	2	49	3	3	2	1.67	27331.882024	27136.418894	1	67	5427.2837788	106	44	63.65	7.6	61	26.1	92.9	12.4	10.9	16.42	1	1	29760	100	118	112	0	70	70	72	0	2	NA	NA	5.9	2	6
44695	2	41	4	5	2	4.84	25898.209239	26781.853798	1	63	5356.3707596	21.7	36	72.49	5.5	67	25.7	84.4	13.9	8.9	41.76	2	NA	3480	134	134	128	0	92	92	90	0	2	NA	104	5.4	2	7
44698	1	74	3	2	1	1.51	29384.512231	28849.916035	1	59	5769.983206999999	42.4	43	81.33	5.83	77	34.5	88.8	12	5.4	24.34	2	NA	9900	140	142	138	0	56	60	40	0	2	NA	112	5.3	2	6
44701	1	44	3	3	2	0.57	29437.295477	29431.696714	2	63	5886.3393428	65.5	44	98.12	5.66	69	24.2	88.3	13.3	6.6	23.94	1	1	30720	112	110	110	0	64	64	66	0	2	NA	114	5.7	2	8
44711	2	44	2	1	1	1.65	17096.987974	17352.115778	2	68	3470.4231556	59.6	45	50.39	4.94	71	31.7	84.6	12.6	5.3	38.22	2	NA	960	118	112	110	0	68	70	70	0	2	NA	97	4.9	3	5
44719	2	76	2	2	2	1.1	7716.623556	8134.334821	1	60	1626.8669642	92	47	72.49	5.88	76	43.6	87.3	11.9	7.1	26.55	2	NA	0	170	168	170	0	68	62	72	0	1	1	NA	7.4	2	7
44720	1	58	3	4	2	5	79632.530766	79778.133299	1	63	15955.626659799998	71.1	42	90.17	6.88	51	33.8	92.4	13	7.8	31.38	1	3	2600	140	130	136	0	96	96	92	0	1	1	134	6.3	3	7
44724	2	51	3	4	2	0.71	29941.786071	30103.002808	1	67	6020.6005616	99.3	39	60.11	5.22	87	24.4	84.7	12.7	9.8	24.02	1	1	0	128	118	112	0	76	64	70	0	2	NA	NA	5.7	2	8
44725	1	80	3	4	2	2.92	20784.245424	21980.290301	1	63	4396.0580602	59.6	41	81.33	5.61	88	19.5	96.4	13.3	7.3	24.98	1	3	0	160	160	154	0	72	54	34	0	2	NA	NA	5.6	2	10
44731	2	60	2	4	1	1.31	5444.778132	5283.764153	2	73	1056.7528306	62.2	35	54.81	5.38	105	29.1	92.8	12.7	4.6	29.95	2	NA	280	102	112	98	0	54	54	56	0	2	NA	NA	5.7	2	7
44733	2	44	3	3	2	1.28	21355.298903	21202.577126	1	60	4240.5154252	36.2	44	63.65	4.94	86	27.1	93.3	12	8.9	25.72	1	1	1620	116	110	110	0	80	82	78	0	2	NA	NA	4.9	2	7
44736	1	48	3	3	2	5	87980.105442	89660.66518	2	62	17932.133036	64.1	46	87.52	5.11	59	29.9	86.4	11.9	6.4	22.63	2	NA	6000	130	132	126	0	84	88	86	0	2	NA	NA	5.5	2	7
44738	1	52	2	3	2	1.71	11327.761972	11355.758146	1	61	2271.1516292	59	43	63.65	8.72	57	20.7	88.5	11.8	7.1	29.38	2	NA	700	122	122	116	0	72	76	78	0	2	NA	179	8.6	3	8
44744	2	73	3	3	2	0.53	20747.605945	20783.50754	1	67	4156.701508	58.3	44	90.17	5.22	110	35.6	87.4	12.4	8.6	23.78	1	3	0	120	118	112	0	62	60	60	0	1	1	NA	5.5	2	6
44749	2	59	4	3	1	0.97	21262.599804	21173.780906	2	68	4234.7561812	20.7	43	55.69	5.66	53	35.6	98	13.6	4.3	15.44	1	1	0	184	184	180	0	72	72	70	0	2	NA	NA	5.3	2	7
44750	2	49	3	3	2	2.02	75485.153967	76966.275133	2	74	15393.2550266	90.8	44	75.14	5.11	115	20.2	93.2	13.3	11.3	35.09	1	1	0	114	114	114	0	64	58	66	0	2	NA	107	5.6	2	9
44758	2	59	2	2	2	4.25	10478.138202	10500.296504	1	62	2100.0593008	63.8	43	45.97	7.33	72	38.7	87.3	12.5	5.3	29.5	2	NA	0	118	110	112	0	64	70	66	0	1	1	140	8.2	1	5
44760	1	46	2	3	2	2.18	23538.035928	24272.237483	1	69	4854.4474966	61.6	45	54.81	4.44	54	26.5	89.9	12.5	7.6	30.16	2	NA	840	104	106	108	0	72	74	82	0	1	1	NA	5.6	2	7
44763	2	68	3	5	2	3.67	59356.356426	60045.772497	1	60	12009.1544994	85	42	99.01	7.05	106	19.8	99.9	12.1	7.3	21.77	2	NA	1200	128	118	122	0	70	74	72	0	2	NA	NA	5.2	2	8
44771	2	78	3	3	2	3.65	35990.287526	34984.678721	1	60	6996.935744199999	93.2	42	90.17	4.55	56	25	93.7	14.5	9	36.21	1	3	1020	144	142	136	0	70	76	68	0	1	1	NA	5.7	2	9
44774	2	68	3	3	2	1.18	21576.59974	23816.483841	1	64	4763.2967682	71.4	41	72.49	4.83	59	32.8	99.9	12.7	3.8	26.44	2	NA	6120	146	134	140	0	60	68	60	0	2	NA	91	5.9	2	6
44780	2	49	3	3	2	5	107369.693862	106601.842733	2	61	21320.3685466	70.4	40	74.26	7.49	72	23.2	87.9	12.4	11.2	42.18	2	NA	360	120	116	120	0	76	80	78	0	2	NA	NA	6.1	2	8
44782	1	53	2	5	2	5	14772.347456	14808.856805	2	61	2961.771361	74.3	43	102.54	4.88	60	26.5	85.5	13.1	9.3	23.65	1	3	0	114	110	108	0	84	80	80	0	2	NA	95	5.5	2	8
44784	2	52	3	2	2	5	103644.098654	103314.910031	2	60	20662.9820062	95.9	48	72.49	4.72	72	23.7	87.6	11.8	6.4	26.38	1	3	18280	118	114	114	0	78	80	72	0	2	NA	NA	5.4	2	6
44785	1	46	4	5	1	5	26885.347467	26736.356101	1	68	5347.2712202	27.1	43	90.17	4.88	77	30.8	89.6	12.8	7.7	32.87	2	NA	480	104	104	112	0	70	72	78	0	2	NA	95	5.2	2	5
44788	1	80	3	3	1	2.5	24669.697629	25345.927693	2	67	5069.185538600001	60.1	42	116.69	4.94	149	19	89.1	12.8	7.1	26.08	2	NA	1320	138	126	130	0	60	54	56	0	2	NA	94	5.3	2	6
44790	2	50	3	4	2	5	104007.450029	110253.563961	1	61	22050.7127922	73.6	48	72.49	4.5	56	22.5	95.1	12.2	8.1	23.95	1	1	2520	118	114	116	0	66	70	68	0	2	NA	88	5.2	2	8
44792	2	53	3	3	2	1.03	30689.929081	30592.453435	1	61	6118.4906869999995	78.3	43	81.33	4.39	58	18.5	93.8	12.8	8	18.43	1	1	40	122	120	122	0	74	66	68	0	2	NA	88	5.6	2	4
44793	2	51	5	3	2	5	89022.203499	89795.276503	2	60	17959.0553006	50.3	39	45.97	4.94	50	19.4	66.8	16.1	6.9	28.55	2	NA	7980	132	128	126	0	70	70	72	0	2	NA	95	5.6	2	7
44795	1	61	3	5	2	1.7	21953.478228	22555.675924	2	59	4511.1351847999995	87.7	46	88.4	5.61	69	22	84.9	12.2	9.1	34.76	2	NA	3360	152	150	142	0	98	96	96	0	1	1	NA	5.5	2	8
44797	1	80	2	3	2	2.18	8898.948214	9741.763689	1	69	1948.3527377999999	63.2	41	90.17	5.72	62	26.9	94.4	12.9	5.6	23.94	2	NA	840	172	0	0	0	52	0	0	0	1	1	NA	6	2	5
44804	2	80	3	3	2	2.31	31174.963161	37493.172966	2	63	7498.6345931999995	59.2	34	106.96	6.33	64	8.7	96.3	12.6	11.9	21.88	2	NA	5040	156	154	138	0	42	48	46	0	1	1	122	5.9	2	10
44811	2	67	3	2	2	2.16	65378.89265	66138.259667	2	60	13227.6519334	23.1	37	75.14	5.66	44	25.6	84.2	13	6.4	37.92	2	NA	720	110	118	106	0	64	62	66	0	1	1	105	5.7	1	4
44813	1	46	5	2	2	1.18	79880.951378	81406.80441	1	62	16281.360881999999	65.2	42	63.65	4.88	58	30.9	96.1	12.6	10.2	23.42	1	1	16560	0	0	0	0	0	0	0	0	2	NA	NA	5.7	2	6
44821	1	67	3	3	2	1.46	17475.157403	17097.149193	1	60	3419.4298386	68	44	90.17	5.77	64	28.8	93.2	12.7	8.1	20.73	1	1	3560	118	118	118	0	64	64	60	0	2	NA	112	5.9	2	7
44825	2	50	3	3	2	2.95	109492.649683	112034.114674	2	63	22406.8229348	60	43	66.3	4.5	78	26.8	90.3	12.5	8.1	20.07	1	1	0	110	108	104	0	58	54	54	0	2	NA	89	5.5	2	7
44826	1	66	4	2	1	1.31	6180.685156	6338.760659	2	68	1267.7521318	30.7	39	85.75	7.16	81	39.5	80.5	14.4	5.7	29.82	1	1	800	134	124	116	0	68	70	66	0	1	1	NA	7.1	2	7
44831	1	48	3	5	2	2.54	24815.290853	25289.302319	1	62	5057.8604638	62	42	81.33	5.5	61	27	92.8	12.6	3.7	23.26	2	NA	12000	106	98	98	0	68	60	66	0	2	NA	110	4.6	2	6
44838	2	71	3	3	2	1.17	19606.005527	19376.486001	1	61	3875.2972002	71.1	37	63.65	5.22	88	40.5	97.6	12.3	6.4	22.97	1	1	8760	134	122	114	0	60	58	60	0	1	1	103	5.7	2	8
44847	2	80	4	1	1	1.24	14034.667552	15741.169927	1	72	3148.2339854	33.8	33	63.65	24.2	90	30.8	71.8	15.7	5.8	37.12	2	NA	0	114	122	110	0	50	54	54	0	2	NA	NA	9.6	1	11
44848	1	40	1	2	1	2.02	19124.677251	20234.009211	2	71	4046.8018422	62.7	44	76.02	5.88	86	41.3	85.9	12.1	8.9	30.25	2	NA	9600	124	122	120	0	72	76	78	0	2	NA	NA	5.4	2	8
44850	1	72	3	2	1	1.08	8582.412752	9156.522239	1	65	1831.3044478	54.2	43	116.69	5.77	68	23.1	87.2	12.8	7	27.24	2	NA	13920	140	136	130	0	0	0	0	0	1	1	113	5.4	2	10
44852	2	42	3	4	2	2.27	97373.946729	99236.780996	2	63	19847.3561992	48.4	41	85.75	4.83	89	31.3	86.3	12.6	6.9	30.24	2	NA	0	104	106	108	0	78	76	76	0	2	NA	NA	5.5	2	7
44854	2	80	1	1	1	1.18	10626.058944	12749.523628	1	66	2549.9047256000003	37.8	45	54.81	5.55	95	34.9	89.2	12.9	5.3	21.17	2	NA	0	164	156	160	0	0	0	0	0	2	NA	NA	5.7	2	10
44865	2	49	3	2	2	5	85964.784144	85350.009582	2	63	17070.0019164	107	40	51.27	6.38	59	31.5	92.4	12.6	9.9	22.44	1	1	0	94	108	100	0	74	72	70	0	2	NA	NA	5.7	2	9
44866	1	59	3	3	2	0.7	21545.736799	21585.131678	2	60	4317.0263356000005	55	43	90.17	6.61	67	34.2	91.8	12.5	10	22	1	1	0	98	100	98	0	64	64	70	0	2	NA	128	6.5	2	4
44869	2	45	3	3	1	0.25	77824.384455	77267.825716	2	59	15453.565143200001	23.2	41	67.18	4.5	80	23.4	87.4	14	8.1	29.53	1	1	2880	152	136	140	0	92	94	90	0	1	1	90	5.5	2	6
44870	2	62	3	3	2	1.75	23989.800077	28502.84325	1	60	5700.56865	47.5	43	81.33	4.44	71	18.9	93.1	12.5	12	26.94	2	NA	120	0	132	130	136	0	76	70	64	1	1	NA	5.4	2	6
44871	2	52	2	4	2	2.5	15524.720762	15341.964472	2	61	3068.3928944	42.4	38	73.37	6.49	73	43.7	87.2	12.3	8.2	50.43	1	3	0	154	154	152	0	84	90	84	0	1	1	NA	5.9	2	7
44876	2	55	1	2	1	0.8	10083.633051	10415.27329	1	65	2083.054658	14	36	37.13	8.49	59	29.2	91.2	12.1	8.9	25.35	1	1	0	128	128	128	0	58	60	56	0	1	1	166	6.3	2	6
44878	1	71	3	5	2	4.38	30052.773793	29506.019829	1	60	5901.2039658	114	45	90.17	5	81	20.3	93.3	13.1	7.9	17.79	1	3	13440	150	152	156	0	82	80	84	0	2	NA	NA	5.4	2	8
44882	1	47	3	1	2	1.02	33936.612793	35357.896659	2	59	7071.5793318	88.8	43	98.12	8.27	46	32	84.9	14.9	10.8	50.46	1	3	0	122	126	124	0	86	88	88	0	1	1	NA	8.1	1	7
44883	1	50	4	2	1	4.72	20000.257493	19889.421444	2	68	3977.8842888	27.7	43	67.18	13.99	78	36.4	89.8	13	5.3	31.97	2	NA	7800	150	142	144	0	84	88	88	0	2	NA	259	9.3	1	6
44885	2	65	3	3	1	3.72	61297.248153	62009.20742	1	59	12401.841484	79.9	43	81.33	4.5	77	25.6	91.4	12.6	8	30.19	2	NA	360	116	114	110	0	74	76	78	0	1	1	NA	5	2	6
44893	2	44	3	4	2	0.27	30055.17538	31733.06557	1	61	6346.613114	71.1	45	54.81	4.94	74	24.4	82.1	13.1	6.9	33.11	1	3	180	132	142	132	0	84	78	84	0	1	2	100	5.2	2	7
44905	2	74	3	4	2	1.18	22147.571278	25285.120932	1	60	5057.0241864	70.5	42	99.01	4.88	54	33.3	96	13.7	7.7	22.96	2	NA	0	148	142	140	0	80	76	76	0	1	1	NA	5.4	2	6
44906	1	70	3	3	1	3.36	36500.574001	36416.077473	2	66	7283.215494599999	52	47	74.26	6	75	20.6	88.6	12.4	6.9	30.03	1	3	4440	122	122	116	0	68	70	64	0	1	1	NA	6	2	6
44910	1	62	1	1	1	1.29	7530.882625	8337.976819	2	70	1667.5953637999999	25.5	44	75.14	4.44	101	37.8	101.7	11.8	6.6	24.26	2	NA	0	164	156	156	0	62	72	64	0	2	NA	NA	5.6	2	6
44915	1	69	4	4	2	0.83	5758.083982	5576.083917	1	62	1115.2167834	46.9	41	63.65	4.94	47	42	96.3	12.6	6.3	29.28	1	3	0	126	122	114	0	52	50	46	0	1	1	99	5.8	2	7
44916	2	71	4	2	1	0.83	11504.053078	12902.853143	2	68	2580.5706286	55.5	40	58.34	17.21	76	38	84.5	11.8	9.4	46.01	1	3	0	0	174	178	176	0	72	74	70	1	2	NA	10.8	2	6
44920	2	80	4	3	2	0.54	11887.833554	12178.404299	1	67	2435.6808598	39.6	45	63.65	5.66	64	50.2	91.1	13.1	6.3	23.92	1	3	1440	174	0	0	0	0	0	0	0	1	1	NA	5.7	2	9
44928	1	77	4	3	2	4.09	9827.240072	10149.373603	1	64	2029.8747206	55.6	43	90.17	6.05	46	26.6	92.4	12.9	4.2	30.08	1	3	3360	146	142	134	0	94	88	86	0	1	1	NA	6	2	6
44934	2	50	3	4	2	0.71	34320.134635	34211.128931	2	59	6842.2257862	71.8	43	73.37	9.66	96	43.2	89.5	13	10	29.23	1	2	0	0	132	128	126	0	88	82	92	1	1	NA	7.2	2	6
44937	2	49	3	3	2	0.25	29253.347678	30886.474234	1	61	6177.2948468	28	39	63.65	4.11	85	29.1	86.4	12.5	9.9	38.18	1	1	0	126	126	122	0	72	76	78	0	2	NA	NA	6	2	7
44938	2	56	3	3	2	5	96663.55644	96356.539027	2	63	19271.3078054	137	45	100.78	4.77	89	48.6	88.8	12.7	4.9	21.46	2	NA	3780	118	122	124	0	80	80	80	0	2	NA	NA	5.8	2	6
44939	1	56	3	4	2	5	73285.01685	74292.551434	2	74	14858.5102868	87.4	40	98.12	4.5	51	29.2	90.2	11.9	9.4	29.93	1	3	7692	128	126	128	0	80	84	80	0	2	NA	NA	5.7	2	7
44940	1	40	2	4	1	2.94	17164.150437	18845.547582	1	65	3769.1095164	39.3	46	72.49	5.33	97	32.7	85	12.4	6.5	29.02	1	3	5640	114	120	108	0	76	80	82	0	2	NA	112	5.4	2	6
44941	2	64	3	5	2	3.86	69052.177912	70506.763983	1	64	14101.3527966	49.2	48	87.52	5.5	49	37.7	93.6	13.2	6.1	23.87	2	NA	40	152	144	150	0	60	82	64	0	1	1	NA	5.3	2	6
44951	1	60	4	4	1	2.54	7043.120456	6884.218112	1	59	1376.8436224	52.6	39	81.33	7.33	90	18.3	91.9	14.8	6.9	28.44	1	3	600	122	120	120	0	74	72	74	0	2	NA	NA	5.6	3	9
44958	1	43	3	5	2	3.13	28803.804675	31602.188917	1	67	6320.4377834	77.8	43	81.33	5.27	75	18.3	89.7	12.7	11.9	30.9	1	1	6240	106	108	102	0	70	72	74	0	2	NA	NA	5.7	2	7
44959	1	62	3	1	2	0.8	21953.478228	21478.598671	2	59	4295.7197342	92.4	47	79.56	4.83	77	36.7	96.6	14.2	8.6	18.97	1	1	1200	126	112	122	0	64	68	68	0	2	NA	93	5	2	8
44967	2	43	5	3	2	1.27	33681.170084	33440.300211	2	60	6688.060042200001	57.1	45	67.18	5.11	54	25.3	93.2	12.8	5.9	23.49	2	NA	0	0	0	0	0	0	0	0	0	2	NA	NA	5.6	2	6
44970	2	56	3	5	2	2.14	105908.412448	105572.032037	2	59	21114.406407399998	59.3	38	60.11	5.38	115	31.3	83.9	15.2	5.4	48.94	2	NA	0	116	108	106	0	58	62	60	0	1	1	100	6.2	1	4
44971	2	74	4	1	2	0.95	11681.94643	12140.575488	2	62	2428.1150976	45.2	41	54.81	4.05	71	47.2	84.4	13.5	3.9	28.67	2	NA	960	182	176	164	0	92	72	64	0	1	1	79	5.8	2	7
44972	1	44	4	4	1	2.98	24334.892183	23968.61337	2	72	4793.722674	44.1	40	106.96	5	90	30	83.8	13.9	5.1	34.38	2	NA	8160	118	116	116	0	88	92	90	0	1	1	99	5.9	2	5
44973	2	47	1	2	1	0.15	14749.894732	15997.476645	1	70	3199.4953290000003	65.6	42	37.13	5.38	50	34.6	89.5	12.6	5.3	28.35	2	NA	8400	116	0	0	0	64	0	0	0	2	NA	105	5.4	2	7
44980	1	76	3	4	2	1.68	30052.773793	34654.288231	1	60	6930.8576462	60.8	37	90.17	5.11	67	23.6	92.1	12.7	10.8	36.53	1	3	2160	98	94	96	0	54	56	58	0	1	1	NA	6.4	2	9
44984	2	80	2	3	1	0.59	10626.058944	11162.414017	1	66	2232.4828033999997	84.1	47	63.65	6.61	103	15.1	88.9	13.3	5.1	17.8	2	NA	420	198	192	184	0	58	52	58	0	1	1	129	4.6	3	8
44986	1	71	3	5	2	2.63	30052.773793	29506.019829	1	60	5901.2039658	69.4	42	99.01	4.77	72	20	89.8	12.3	9.7	24.83	2	NA	2640	134	138	126	0	88	84	80	0	2	NA	NA	5.7	2	7
44988	1	79	3	4	2	1.83	26604.038957	26120.028268	1	61	5224.005653599999	72.2	43	99.01	5.05	72	28.9	96.4	13.4	7.4	27.35	1	3	1440	156	154	144	0	82	82	74	0	1	1	103	5.1	2	3
44996	2	41	2	3	2	1.45	26982.910654	27039.971887	2	61	5407.9943774	78.8	38	45.97	4.94	59	28.2	81.3	12.3	6.6	31.28	1	3	240	104	94	92	0	62	60	64	0	2	NA	95	6.1	2	8
44998	2	46	2	4	1	5	17358.052461	17153.714275	2	73	3430.7428549999995	43.6	37	63.65	4.27	50	31.7	91.1	12.5	7.4	27.25	1	1	1080	130	134	110	0	76	70	72	0	1	1	NA	5	2	12
45006	1	49	4	4	1	2.88	20349.189383	21997.128202	2	69	4399.4256404	68.6	40	112.27	5.22	69	43.3	84.3	13.3	5.1	35.51	2	NA	720	126	146	132	0	90	92	96	0	1	1	107	5.6	1	7
45009	2	60	3	2	2	0.9	26193.625833	27898.946843	1	67	5579.789368600001	50.2	39	81.33	14.32	49	18.8	86.9	13.5	6.4	30.39	2	NA	0	152	146	144	0	60	50	48	0	1	1	NA	7.5	1	12
45012	2	44	3	5	2	0.81	61948.879081	61505.85354	1	60	12301.170708	103	46	81.33	4.66	56	26.2	91.5	11.7	5	30.05	1	3	1800	122	118	114	0	84	86	78	0	1	2	92	4.7	2	7
45013	2	67	3	3	2	2.63	59356.356426	60045.772497	1	60	12009.1544994	43	44	72.49	4.66	42	26.4	89.8	12.2	6.1	26.59	2	NA	360	134	126	126	0	54	68	70	0	2	NA	NA	5.5	2	7
45018	1	71	4	2	2	1.46	8977.683674	10083.96352	1	62	2016.792704	46.4	47	107.85	4.77	65	39.7	89.1	12.9	4.1	25.86	2	NA	4800	130	126	124	0	68	70	70	0	1	1	NA	5.4	2	8
45019	2	40	4	2	2	3.23	23833.861391	24255.751567	1	74	4851.1503133999995	65.1	40	69.84	4.61	43	36.7	101.4	11.9	6.3	18.45	1	1	0	96	104	104	0	64	62	60	0	2	NA	NA	4.9	2	6
45020	2	59	3	5	2	4.52	96663.55644	96356.539027	1	61	19271.3078054	69.7	39	57.46	6.99	70	14.6	86.8	13	12.5	39.81	2	NA	540	106	106	102	0	56	50	36	0	1	1	NA	5.8	2	7
45023	2	52	3	3	2	5	101232.684828	107312.161663	1	61	21462.4323326	82.5	42	72.49	6	60	34.3	88.3	12.3	4.3	35.89	2	NA	0	126	128	122	0	72	68	70	0	2	NA	121	5.9	2	7
45025	1	67	3	2	2	1.12	21648.657225	21180.371304	2	59	4236.0742608	76.6	41	150.28	9.21	126	19.2	85.9	13.9	7.1	31.5	1	3	0	130	134	128	0	90	90	92	0	1	1	NA	6.3	1	5
45028	1	61	3	5	1	5	38702.433631	39017.346173	1	70	7803.469234599999	40	35	54.81	6.22	72	21.7	85	12.7	7.8	34.08	2	NA	960	128	128	126	0	82	78	72	0	1	1	120	6.8	1	6
45034	2	47	3	2	2	5	92970.004099	92305.131918	2	60	18461.0263836	102	40	78.68	5.33	94	26.8	88.8	12.5	6.6	27.73	2	NA	24000	106	102	104	0	90	84	88	0	2	NA	104	5.6	2	5
45035	2	45	4	4	1	2.14	25458.248274	27598.590118	2	68	5519.7180236	12.5	39	67.18	4.16	41	25.6	68.4	16.6	4.7	29.62	2	NA	0	126	130	130	0	80	80	78	0	1	2	81	6.1	1	4
45036	2	42	3	5	1	4.55	68460.335339	68447.491121	2	69	13689.4982242	63.5	41	70.72	4.55	46	32.8	84.2	13.1	6.9	23.02	1	3	4680	106	124	0	0	66	66	0	0	2	NA	91	5.3	2	6
45044	2	42	3	1	2	2.33	92495.851802	97659.617454	1	61	19531.9234908	75.1	39	54.81	4.33	55	18	97.4	12.8	10	31.4	1	1	16800	114	106	102	0	54	58	56	0	2	NA	89	5.3	2	7
45045	2	45	2	3	1	3.24	23849.405801	23568.651705	1	71	4713.730341	55	40	45.97	4.83	55	29.6	94.8	13.1	10.3	32.59	2	NA	1200	108	104	96	0	54	56	52	0	2	NA	99	5.2	2	6
45049	1	76	3	4	2	1.99	26614.682332	26130.478006	2	64	5226.095601200001	60.9	41	76.91	5.66	57	26.4	93.6	12.4	7.2	32.64	1	3	900	130	130	132	0	90	84	86	0	1	1	NA	6.2	2	7
45051	1	57	4	4	1	0.68	21115.143528	20797.327051	2	67	4159.4654102	18.5	35	68.07	5.27	64	35.5	83.3	13	7.9	33.21	2	NA	1260	164	156	154	0	80	76	70	0	1	1	101	5.9	2	6
45052	2	40	3	4	2	1.93	129047.382545	133678.226809	2	65	26735.6453618	91.1	41	72.49	5.38	74	28	84.4	13.1	5.4	26.38	2	NA	900	112	106	102	0	62	66	58	0	2	NA	103	5.5	2	5
45056	2	60	3	2	2	1.44	59522.803907	60214.153243	2	63	12042.8306486	28	39	45.08	5.55	127	24.5	86.2	14.9	9.6	42.67	1	3	0	140	124	128	0	82	78	72	0	2	NA	106	6.2	2	10
45057	1	79	1	5	1	5	7153.392031	7507.233794	2	73	1501.4467588	26.3	43	99.01	6.55	41	23	95.3	14.5	9.3	28.17	1	3	1560	130	138	122	0	52	64	66	0	1	1	131	6.4	1	9
45059	1	77	2	2	2	1.02	7080.450083	7523.098807	2	60	1504.6197614	19.6	40	107.85	5.16	41	55.1	91.9	14.1	5.1	19.3	1	3	240	0	140	140	0	0	86	84	0	2	NA	98	5.5	2	8
45060	1	66	3	3	1	2.41	54670.919335	53488.323041	1	59	10697.6646082	82.4	48	107.85	7.88	64	22.5	93.1	13.9	9.6	26.3	2	NA	1920	120	122	116	0	60	54	46	0	1	1	157	6.5	2	8
45062	1	80	3	4	2	0.96	25948.204278	26478.673772	2	60	5295.7347543999995	47.2	37	76.02	4.27	99	13.3	95.4	13.1	7.7	25.62	1	3	80	152	146	138	0	58	58	54	0	1	1	NA	6	2	8
45064	1	44	2	5	1	5	16596.326993	17559.001327	1	73	3511.8002654	45.2	44	81.33	5.16	68	26.1	91.4	13.1	10.4	32.07	1	1	0	134	130	116	0	82	82	84	0	2	NA	NA	5.4	2	7
45072	2	56	2	5	1	5	11476.28693	11341.188614	2	68	2268.2377228	62.2	41	78.68	4.55	54	58.6	80.8	14.1	7.7	31.09	1	3	1200	112	106	110	0	60	58	56	0	2	NA	NA	6	2	6
45078	1	78	3	4	1	2.12	35245.138389	36197.095886	2	59	7239.4191772	111	40	86.63	4.94	87	22.2	92.1	12.5	8.8	24.38	1	3	0	120	126	128	0	74	74	72	0	2	NA	97	5.9	2	3
45084	1	43	1	4	1	2.04	12003.294794	14384.218491	2	70	2876.8436982	39.9	40	61.88	4.39	102	24.8	92.1	12.5	8.1	40.03	1	3	2400	120	124	120	0	70	68	68	0	1	1	NA	4.2	2	5
45087	2	63	5	5	1	1.18	21737.727486	22319.4537	1	65	4463.89074	80.1	44	54.81	5.22	73	31.4	83.1	14.5	5.7	34.83	2	NA	5720	138	0	134	134	80	0	82	80	2	NA	105	5.6	2	8
45088	2	73	3	4	1	4.75	49559.877311	50393.118739	1	66	10078.6237478	48.1	45	72.49	5	65	30.2	91	13	9	37.85	2	NA	480	132	134	128	0	70	64	68	0	1	1	NA	6	2	8
45089	1	79	3	1	2	1.47	8872.862854	9172.058664	1	67	1834.4117328	88.3	39	81.33	5.05	87	29.8	91.7	13.9	6.5	29.34	1	1	0	156	158	144	0	76	82	72	0	2	NA	100	5	2	8
45096	2	58	3	4	2	1.7	29941.786071	30103.002808	2	59	6020.6005616	63.5	43	79.56	5.05	61	27.9	89	13.7	7.1	34.74	2	NA	1680	136	128	134	0	80	80	84	0	2	NA	NA	5.2	2	8
45099	2	70	4	3	2	1.76	11824.912434	12826.458596	1	59	2565.2917192	35.3	42	63.65	5.05	68	55.6	79.2	15	4.6	35.52	2	NA	0	0	194	196	186	0	110	108	104	1	1	97	6	2	5
45103	1	40	3	3	1	2.56	122044.569922	124015.970209	1	71	24803.1940418	79.7	47	90.17	4.16	45	37.7	95.3	11.4	8.6	33.38	1	3	21120	130	134	124	0	86	86	90	0	2	NA	NA	4.8	2	7
45110	1	52	1	4	2	3.4	17560.193207	18832.378972	2	65	3766.4757944	49.8	40	77.79	5.38	79	34.7	83.2	12.4	7.7	28.31	1	3	11040	108	104	104	0	78	72	76	0	2	NA	103	5.9	2	8
45113	2	78	3	4	2	2.29	36091.211725	35668.7066	2	63	7133.741319999999	113	35	68.95	4.83	49	45.4	85.4	16	5.1	31.52	2	NA	480	132	132	132	0	48	56	50	0	2	NA	92	5.7	2	8
45114	1	80	3	5	2	2.29	26418.920001	26709.501419	2	60	5341.9002838	92.7	42	146.74	5.27	70	24.6	84.7	13	7.3	24.92	2	NA	1000	134	122	122	0	72	74	76	0	2	NA	NA	5.5	2	9
45119	2	72	3	4	2	1.64	35990.287526	34984.678721	1	60	6996.935744199999	89.1	45	81.33	4.88	70	35.9	97.4	12.3	7.6	23.67	2	NA	1480	162	160	156	0	50	42	42	0	1	1	NA	5.6	2	7
45123	1	80	3	5	2	2.63	22304.739811	22550.069405	1	60	4510.013881	81.2	46	90.17	6	81	32.5	93.5	12.9	6.9	23.78	1	3	3780	160	158	142	0	66	60	58	0	1	1	111	5.9	2	6
45131	1	41	3	3	2	0.87	30901.631161	32195.80834	2	59	6439.161668	56.8	46	63.65	4.83	58	33.3	87.4	12.5	6.4	31.6	2	NA	0	128	128	126	0	52	50	50	0	1	1	NA	5.7	2	8
45137	2	51	4	2	1	3.39	21250.121498	21502.823091	2	73	4300.5646182	20	41	54.81	22.15	78	27.3	65.7	16.3	5.4	33.72	2	NA	400	0	158	158	156	0	82	82	78	1	1	422	14.6	2	8
45142	2	61	3	2	1	0.81	29136.793795	29951.899202	2	66	5990.3798404	31.8	45	73.37	4.22	69	30	89.1	14.2	20.7	20.7	1	1	4560	96	106	110	0	50	52	54	0	1	1	84	6	2	6
45144	2	46	2	4	1	0.73	17358.052461	17153.714275	1	73	3430.7428549999995	44.5	38	81.33	5.33	80	28.8	86.9	13.1	7.9	40.44	2	NA	600	126	118	116	0	70	66	74	0	1	2	102	4.8	2	8
45145	1	53	3	3	2	1.17	22515.398006	24752.7181	1	67	4950.5436199999995	87.3	38	72.49	5.72	58	34.2	67.1	15	6.2	27.9	2	NA	28800	118	120	110	0	74	74	74	0	2	NA	NA	6.1	2	6
45146	1	80	3	1	2	2.5	18071.356146	19348.971853	2	63	3869.7943705999996	69.9	43	89.28	5.05	72	24.4	97.9	11.7	5.5	27.24	1	3	1200	154	142	134	0	70	68	64	0	1	1	NA	5.2	2	9
45147	1	72	1	3	1	2.15	10263.832947	10464.601448	1	66	2092.9202895999997	21.5	39	54.81	4.88	157	25.3	91.1	12.7	6.7	26.92	2	NA	1680	140	140	130	0	80	70	70	0	1	1	NA	5.4	2	8
45152	2	64	2	1	1	1.69	5431.579546	5582.205333	2	70	1116.4410665999999	39.4	46	56.58	4.94	106	31.5	88.9	12.3	8.9	27.15	2	NA	1680	104	112	112	0	72	64	66	0	1	1	96	6.9	2	7
45153	2	63	3	4	2	2.45	55604.39463	57189.677009	1	67	11437.9354018	91.8	39	72.49	5.05	114	28.6	89.1	12.6	7.2	36.13	1	1	400	122	116	118	0	64	58	60	0	2	NA	100	5.9	2	7
45157	2	49	1	1	1	0.73	25274.173117	25651.32401	1	66	5130.264802	72.5	42	63.65	4.16	74	24.1	86.8	13.3	8.2	31.87	2	NA	0	134	134	130	0	74	74	78	0	2	NA	NA	5.5	2	7
45165	1	59	4	2	2	1.39	19637.946875	19767.322199	1	64	3953.4644397999996	84.6	46	90.17	5.16	74	38.3	93.1	16	4.4	19.4	1	1	800	138	0	0	0	62	0	0	0	2	NA	NA	5.6	2	5
45169	1	60	3	4	2	5	53088.2953	52807.390813	2	63	10561.4781626	67.3	44	83.1	4.33	69	32.9	90.1	13	7.9	33.69	1	3	4320	138	142	130	0	70	72	66	0	1	1	NA	5.5	2	7
45171	1	61	3	4	2	5	55531.608633	54330.394617	2	70	10866.0789234	49.6	44	106.08	4.77	54	26.7	89.1	12.5	7.5	25.06	2	NA	600	142	144	140	0	74	68	74	0	2	NA	95	5.3	2	7
45172	1	73	3	3	2	1.62	9471.568094	10921.802194	1	60	2184.3604388	71.8	47	81.33	5.44	44	39.7	94.8	12.4	5.5	28.76	1	3	180	142	134	128	0	70	68	68	0	2	NA	NA	5.8	2	9
45174	2	74	3	3	2	1.75	20747.605945	20783.50754	2	59	4156.701508	75.6	43	90.17	5	59	29	94.8	12.1	4.5	18.81	1	3	3060	122	108	92	0	56	56	56	0	2	NA	97	5.7	2	8
45176	1	65	3	2	1	0.74	22416.925489	22325.669266	2	66	4465.1338532	69	35	100.78	7.88	66	20.1	87.8	12.9	11	24.49	1	1	0	114	120	122	0	52	56	54	0	1	1	157	7.1	1	5
45179	2	63	3	4	1	2.27	58846.018374	62270.266737	2	71	12454.0533474	78.1	44	54.81	5	55	23.3	90.6	12.3	4.9	21.52	2	NA	560	126	120	122	0	74	76	74	0	2	NA	NA	5.8	2	8
45181	1	80	3	5	2	5	20784.245424	21012.851117	1	63	4202.5702234	92.3	44	90.17	4.61	129	15.6	95.9	14.5	5.5	23.49	1	3	0	162	162	164	0	94	104	98	0	1	1	NA	6.1	2	8
45185	1	69	3	4	2	5	46864.678897	45850.940766	1	61	9170.1881532	84.5	44	116.69	6.44	53	32.3	96.9	12.4	8.6	30.06	1	3	2880	134	130	130	0	48	54	62	0	1	1	NA	5.1	1	8
45186	2	63	4	4	2	5	9544.755375	9227.136084	2	74	1845.4272168	9	36	76.02	5.61	69	39.2	83.2	14	6.4	42.39	1	3	0	122	132	134	0	74	74	72	0	2	NA	NA	5.5	2	6
45190	2	60	4	4	1	3.85	12411.496138	12178.126419	2	72	2435.6252838	19.5	41	93.7	6.22	88	49.5	86	13.8	8.7	36.98	1	3	1120	124	128	116	0	56	52	64	0	1	1	120	6.8	2	7
45197	1	46	3	4	2	3.02	82011.623476	91163.602981	2	63	18232.7205962	83.8	45	87.52	4.72	72	45.1	87.5	13.1	9.4	31.54	1	1	2880	116	118	110	0	62	62	76	0	2	NA	NA	5.8	2	7
45202	1	80	3	5	2	2.55	22304.739811	22550.069405	1	60	4510.013881	72.8	47	107.85	5.11	48	19.7	96.8	12.5	9.3	20.98	2	NA	1020	134	134	130	0	70	0	42	0	1	1	NA	5.9	3	6
45204	1	72	3	5	1	5	23204.917264	23831.673066	1	70	4766.3346132	97.6	42	90.17	5.55	37	57.7	92.1	12.3	8.1	27.5	2	NA	4320	186	0	174	0	98	0	100	0	1	1	NA	5.2	2	6
45207	1	43	1	2	2	0.95	21806.122944	23070.992869	1	69	4614.1985738	60.2	43	63.65	5.94	66	27.9	88.3	11.8	6.9	24.78	2	NA	4080	114	114	114	0	60	70	76	0	2	NA	NA	5.5	2	7
45211	1	80	3	3	2	1.81	15661.841993	17277.185518	2	61	3455.4371036	74.7	42	107.85	5.72	87	27.4	93.3	13.7	8.8	32.81	1	3	0	118	114	116	0	50	48	38	0	1	1	106	5.8	2	7
45212	2	41	3	5	2	4.66	80591.332426	80702.135415	1	67	16140.427082999999	68	42	81.33	4.44	62	26.3	85.5	14.4	7	27.95	2	NA	1080	100	108	114	0	80	78	72	0	2	NA	NA	5.2	2	6
45216	1	41	3	2	2	0.74	30901.631161	32195.80834	2	59	6439.161668	59.8	39	61.88	14.54	95	16.4	86.4	13.3	11.6	31.05	1	3	7680	106	102	112	0	72	74	74	0	2	NA	280	9.4	1	8
45223	2	61	4	2	1	1.05	11630.61	13049.920045	1	68	2609.9840090000002	64.3	44	143.21	8.6	66	19.8	86.9	13.5	7.4	35.79	2	NA	0	142	130	132	0	70	68	68	0	1	1	100	7.6	1	4
45229	1	68	4	2	1	1.93	6180.685156	6082.492346	2	68	1216.4984692	37.4	45	106.96	6.99	56	24	91.4	13.9	4.1	34.54	2	NA	720	146	142	142	0	58	60	60	0	1	1	NA	6.2	1	8
45233	2	51	3	3	2	1.36	21806.314571	21737.054567	1	60	4347.4109134	74.4	42	63.65	6.38	64	32	85.6	12.4	6.1	36.6	1	3	320	0	114	122	134	0	80	84	84	2	NA	129	6.2	2	6
45234	2	51	4	4	1	1.63	21262.599804	21173.780906	2	68	4234.7561812	60.2	39	58.34	5.5	89	47.8	73.1	15	5.4	34.93	2	NA	720	116	114	116	0	64	64	64	0	2	NA	99	6	2	7
45237	1	44	1	1	1	1.81	14099.713868	14917.571498	2	69	2983.5142996	56.4	39	74.26	5.16	58	34.5	86.3	12	6.9	35.34	1	3	0	126	132	116	0	74	70	74	0	2	NA	NA	5.3	2	8
45243	2	76	3	2	2	1.96	31860.187616	34106.143871	1	61	6821.2287742	50	42	45.97	4.88	94	33.6	95.6	11.5	6.7	23.19	1	3	0	140	132	122	0	54	58	58	0	2	NA	NA	5.6	2	6
45247	1	62	3	5	1	5	40876.913394	41833.975785	1	70	8366.795157	91.8	49	72.49	6.38	42	31.6	91.3	13.4	5.9	27.62	1	3	1200	140	130	134	0	76	64	76	0	2	NA	NA	5.3	2	8
45255	1	67	3	2	2	2.86	53088.2953	52807.390813	2	63	10561.4781626	94.9	38	92.82	5.22	77	27.8	84.6	14.1	6.8	33.59	2	NA	13920	134	136	132	0	82	84	82	0	2	NA	100	6.1	2	6
45261	1	42	1	2	1	4.38	15222.699428	16748.23634	1	70	3349.6472679999997	53.6	53	81.33	6.55	60	20.8	86.7	11.6	8.1	21.44	1	1	2160	104	110	96	0	50	50	50	0	2	NA	NA	5.7	1	5
45262	1	61	4	4	2	2.34	6302.970309	7783.324159	1	64	1556.6648318	51.9	40	328.85	7.72	73	37.7	84.5	14.1	7.3	41.3	1	3	0	154	150	146	0	82	74	74	0	1	1	NA	9.9	1	9
45264	1	50	1	1	2	1.48	11285.080735	11615.384602	1	63	2323.0769204	57.4	39	63.65	6.16	143	37.1	95.3	12.5	9.1	32.62	1	1	9600	126	122	124	0	80	72	74	0	2	NA	NA	5.4	2	9
45267	1	69	3	5	2	5	64448.292871	65957.238438	2	61	13191.4476876	45	44	82.21	6.66	66	18	86.8	12.9	5.1	28.93	2	NA	0	118	120	120	0	58	64	58	0	2	NA	133	5.9	2	8
45268	2	42	1	2	1	0.7	16895.419691	17107.494401	2	67	3421.4988802	38.7	39	54.81	9.77	87	31	80.5	13.5	10.5	35.05	1	3	1120	116	108	110	0	64	70	70	0	2	NA	193	7.9	1	8
45270	1	61	3	5	2	4.99	45081.586288	46137.09384	1	64	9227.418768	70	42	90.17	6	61	23.4	89.8	12.5	4.9	27.84	1	3	40	116	104	108	0	74	74	78	0	1	1	109	5.7	2	7
45271	2	47	4	4	1	5	41632.254682	45132.387755	2	65	9026.477551	44.5	41	67.18	4.61	36	22.5	59.4	23.6	7.5	29.37	2	NA	24720	90	92	90	0	58	56	56	0	2	NA	89	4.4	2	10
45273	1	50	4	5	1	5	19455.192916	20990.824731	1	65	4198.1649462000005	44.1	46	116.69	4.44	74	35.2	90.4	11.1	7.8	28.05	2	NA	360	116	110	104	0	64	66	72	0	2	NA	NA	4.4	2	7
45276	2	40	1	4	2	0.7	17735.221072	17994.951728	2	64	3598.9903456	53.8	42	70.72	4.39	46	21.6	92.2	12.1	12.1	36.71	2	NA	0	114	114	112	0	70	68	66	0	2	NA	NA	5.4	2	8
45278	1	69	3	4	2	3.65	47614.47603	52202.2126	2	60	10440.44252	71.7	39	63.65	6.99	100	17.9	98.9	12.2	6.9	34.08	1	3	0	102	98	90	0	66	64	60	0	1	1	140	6.3	2	8
45281	1	64	3	1	2	1.73	55531.608633	54330.394617	2	59	10866.0789234	44.2	43	71.6	4.94	83	17.3	95.2	12	6.1	24.54	1	3	0	126	130	124	0	76	78	72	0	2	NA	NA	5.2	2	7
45282	1	74	3	3	2	3.43	8384.649228	8232.10623	1	61	1646.4212459999999	60.6	43	72.49	5.88	63	22.7	89.9	12.6	6.8	30.07	1	3	0	150	146	150	0	56	50	54	0	2	NA	116	5.9	2	7
45286	2	58	3	5	2	5	94583.356038	94282.945642	1	67	18856.589128400003	117	45	72.49	4.61	75	26.6	90.8	11.8	3.7	22.35	2	NA	4800	94	94	98	0	44	40	42	0	2	NA	90	5.2	2	4
45293	2	76	1	3	1	0.73	10060.797328	10569.259167	1	66	2113.8518334	46.2	40	54.81	5.33	84	29.8	90.9	13.7	7	19.11	2	NA	0	150	154	154	0	62	58	58	0	2	NA	100	5.8	2	5
45295	1	74	3	5	2	2.56	8872.862854	8856.928949	2	59	1771.3857897999999	65.4	41	81.33	5.27	59	40.2	88.9	12.3	6.6	31.01	2	NA	9600	186	176	174	0	78	78	74	0	1	1	NA	5.5	2	7
45296	1	43	2	4	1	3.72	23538.035928	25896.891059	1	69	5179.3782118	23.6	43	72.49	5.83	66	41.9	90.9	13.1	7.1	26.78	2	NA	2520	142	140	134	0	82	76	84	0	1	2	111	5.7	2	5
45302	1	67	3	4	2	5	53088.2953	51939.933025	2	63	10387.986605	77.2	45	77.79	6.05	55	30	91.9	12.9	5.3	32.52	1	3	13440	132	128	124	0	64	58	58	0	1	1	114	5.3	2	8
45303	2	45	3	3	2	0.97	30055.17538	31733.06557	1	61	6346.613114	74	38	54.81	4.61	96	14.9	92.3	11.8	11.9	18.24	1	1	6000	114	116	112	0	78	72	72	0	2	NA	96	4.9	2	5
45309	2	62	1	2	2	3.43	5673.261858	6466.100039	1	60	1293.2200078	67.3	45	54.81	6.44	98	39.2	88.2	12.4	9.2	29.57	2	NA	900	0	168	162	158	0	86	90	88	1	1	NA	8	1	8
45311	1	68	4	2	2	2.92	7237.067591	7080.744171	1	59	1416.1488342	30.2	37	72.49	7.49	125	25.6	95.3	12.5	4	35.34	1	3	0	138	140	142	0	90	92	90	0	1	1	150	6.5	1	8
45313	2	51	1	2	1	5	16965.190773	17218.351848	1	66	3443.6703695999995	34.1	39	45.97	5.33	61	30.5	64.4	17.8	5	40.25	2	NA	0	124	118	112	0	42	46	42	0	2	NA	102	5.6	1	8
45317	2	43	1	3	1	1.07	14749.894732	14576.259657	1	70	2915.2519314	60.1	44	54.81	4.83	52	39.2	88.1	13.3	5.6	21.64	2	NA	0	108	108	104	0	58	60	54	0	2	NA	99	5.1	2	8
45318	2	47	3	4	2	0.5	31016.104588	30794.293852	2	64	6158.8587704	41.8	39	64.53	17.04	90	43.4	88.3	12	8.5	61.7	1	3	480	128	128	134	0	86	88	90	0	1	1	NA	9.1	1	7
45319	1	60	3	5	1	5	38702.433631	39608.58433	1	70	7921.716866	49	43	72.49	6.22	29	27.9	87.3	12.4	8.5	40.3	2	NA	480	122	136	134	0	74	68	68	0	1	1	127	5.3	2	7
45326	2	78	3	3	2	0.93	25886.263225	25583.223279	1	61	5116.644655800001	60	44	52.16	6	48	33.3	83.9	13.1	5.6	23	1	3	3600	114	108	118	0	54	52	54	0	1	1	120	6	2	5
45334	1	71	4	1	1	0.56	10981.240936	11053.93343	1	59	2210.786686	19.4	42	107.85	4.94	81	22.1	78.6	14.1	5.6	28.35	1	3	0	142	138	138	0	60	64	66	0	2	NA	NA	5.6	2	8
45340	1	78	2	2	2	4.75	7872.351714	7898.124273	1	60	1579.6248546000002	120	47	90.17	5	86	30.6	98.5	12.8	4.1	24.2	1	3	21120	120	120	126	0	66	64	60	0	2	NA	100	5.3	2	7
45343	1	78	3	5	2	5	35880.507189	36299.570625	1	69	7259.914125	61	43	99.01	5.5	71	27.7	97.4	12.3	7.6	29.97	2	NA	2160	122	124	122	0	60	60	58	0	1	1	107	5.3	2	8
45348	2	67	3	5	2	5	55310.086103	57654.921351	1	63	11530.984270199999	46.2	40	54.81	5	59	24.7	89.9	12.7	6.2	24.96	2	NA	0	114	106	114	0	68	68	70	0	2	NA	96	5.3	2	6
45360	1	63	3	3	2	4.29	56919.898849	55688.654483	2	59	11137.7308966	75.3	41	83.98	4.94	89	33.8	89.8	12.9	5.6	29.04	1	3	0	124	128	126	0	76	76	78	0	2	NA	NA	5.6	2	8
45363	2	56	4	5	1	5	21262.599804	21173.780906	2	68	4234.7561812	77.8	40	79.56	4.33	70	36.2	88.2	13.5	6.3	27.08	2	NA	0	102	90	94	0	64	66	68	0	2	NA	NA	5.4	2	5
45365	2	52	3	4	1	5	117656.735008	122366.825652	2	66	24473.3651304	53.9	40	44.2	11.44	95	30.3	84.1	12.6	7.6	44.49	2	NA	1200	116	120	118	0	62	66	62	0	2	NA	NA	10.8	1	7
45366	2	75	4	2	2	1.76	11413.457063	12380.153788	1	64	2476.0307576	90	38	72.49	7.49	84	22.5	79.4	15.2	5.9	38.73	1	3	0	168	162	160	0	92	86	88	0	1	1	146	5.9	1	6
45368	1	50	2	2	2	1.47	9970.337025	9994.97837	1	62	1998.9956740000002	38.5	50	72.49	8.66	148	27.6	86.7	13.4	6.3	23.87	2	NA	7320	170	162	152	0	82	80	70	0	2	NA	171	6.9	2	8
45375	2	51	2	4	2	2.88	18281.446879	18320.106975	2	61	3664.0213949999998	103	43	52.16	4.72	81	46.8	71.9	20.7	4.9	23.74	1	1	1200	126	124	120	0	80	78	74	0	1	2	95	5.8	2	4
45387	2	80	3	5	2	0.87	24668.876466	27390.327432	2	63	5478.0654864	47.2	42	81.33	5.05	49	25	91.6	12.7	5.5	22.68	2	NA	0	120	120	120	0	70	70	68	0	2	NA	98	5.4	2	8
45391	2	78	4	3	1	0.63	13104.926116	13027.586637	1	59	2605.5173274	13.3	45	116.69	5.16	69	18.4	91.6	13.2	4.4	21.27	2	NA	0	142	136	134	0	64	62	58	0	1	1	96	6.1	2	6
45393	2	59	3	3	2	0.66	27909.12082	27820.477422	1	67	5564.0954844	38.8	44	81.33	5.05	68	31.7	89.6	12.9	8.9	16.86	1	1	7680	124	120	124	0	72	76	74	0	2	NA	NA	5.4	2	8
45401	2	56	3	3	2	1.24	27909.12082	27820.477422	1	67	5564.0954844	80.7	46	63.65	4.44	69	38.6	94.4	11.8	6.3	22.43	1	3	1680	118	0	0	0	82	0	0	0	2	NA	NA	4.5	2	10
45404	1	80	3	2	2	5	19435.107148	20809.13785	2	62	4161.8275699999995	83	42	195.36	5.66	70	20.9	95.9	13	5.4	27.7	1	3	0	120	112	108	0	52	52	56	0	2	NA	110	5.5	2	9
45410	2	50	4	4	1	4.75	20683.132766	22422.018099	1	65	4484.4036198	30	38	90.17	4.83	86	18.3	83.3	14.7	7.4	39.09	1	3	120	110	118	118	0	80	80	78	0	1	1	NA	5.8	2	7
45417	2	80	4	2	2	3.49	12407.799198	12334.573854	1	59	2466.9147708	42.3	37	63.65	4.94	59	31.7	82.4	13.9	4.7	19.54	1	1	0	114	96	106	0	42	50	38	0	1	1	97	5.3	2	10
45420	2	76	3	4	2	4.38	42969.403729	43691.840694	1	69	8738.3681388	99.7	44	63.65	6.27	78	33.3	86.9	15.8	6.6	24.5	1	3	700	114	116	124	0	74	74	70	0	1	1	NA	5.6	2	7
45421	2	69	1	3	1	0.88	8251.2084	8934.74856	1	66	1786.949712	44.1	46	54.81	5.11	90	44	88.1	11.9	6.9	26.19	2	NA	1200	142	146	136	0	78	78	80	0	2	NA	95	5.7	2	7
45422	1	75	3	3	1	2.1	37294.06474	40857.080499	2	66	8171.416099800001	78.5	43	75.14	4.83	45	30.3	90.8	12.9	4.4	37.55	1	3	12240	134	130	128	0	62	58	58	0	1	1	92	5.4	2	6
45425	2	77	4	3	1	1.83	13260.512164	13238.239752	1	68	2647.6479504	62.6	42	81.33	5.27	51	22.1	90.7	13.7	10.1	29.42	1	3	1600	136	0	0	0	66	0	0	0	1	1	NA	6.1	2	5
45431	2	65	3	5	2	5	52544.860904	53155.162373	1	61	10631.0324746	87.3	40	99.01	7.16	48	27.3	91.7	12.3	6.6	25.97	2	NA	6480	122	122	114	0	66	66	62	0	1	1	NA	5.6	2	8
45433	2	49	3	4	2	0.94	30055.17538	29840.2367	1	61	5968.04734	28.8	34	213.93	7.33	94	21.4	89.7	13.8	9.8	42.85	1	1	4800	154	154	152	0	66	68	68	0	1	1	144	8.4	1	8
45435	1	67	3	5	1	0.95	14251.362219	13943.08849	1	70	2788.617698	64.4	41	72.49	4.94	83	25.5	91.4	12.8	6.4	20.59	2	NA	0	174	170	168	0	96	94	86	0	1	2	NA	5.6	9	6
45439	1	43	3	4	2	4.08	88836.108329	92556.613033	2	59	18511.3226066	107	43	81.33	5.05	118	33.8	92.9	12	7.3	30.1	2	NA	3600	122	0	0	0	80	0	0	0	2	NA	NA	5.8	2	4
45443	2	43	4	4	2	1.21	23833.861391	24255.751567	1	74	4851.1503133999995	32.3	40	65.42	4.77	68	19.4	99.1	12.1	7	25.2	1	1	0	122	114	120	0	64	60	52	0	2	NA	NA	4.6	2	7
45444	1	73	3	3	2	0.75	11265.858895	11398.524934	2	59	2279.7049868	40	39	66.3	4.55	48	29	78	14.6	5.4	26.57	1	3	720	130	132	138	0	84	78	74	0	2	NA	93	5.6	2	7
45450	1	47	4	5	1	4.9	30094.453092	32469.859998	1	72	6493.9719996	45.6	36	99.01	5.77	48	25.4	81.6	12.7	7.1	31.27	2	NA	360	116	112	114	0	72	68	72	0	2	NA	NA	5.6	2	5
45451	2	75	3	3	2	1.83	43814.120799	47523.478051	2	61	9504.6956102	109	38	98.12	9.71	58	22.5	89	13.1	8.1	33.46	2	NA	2040	108	112	106	0	52	48	50	0	1	1	NA	7.9	2	8
45458	1	51	3	4	2	4.75	89799.910335	93154.65019	2	63	18630.930038	46.3	42	116.69	9.33	73	28.7	88.9	12.3	9.4	38.7	1	1	17280	128	126	126	0	76	78	76	0	2	NA	NA	7.9	2	7
45462	1	69	3	3	2	0.89	19360.587762	19562.483321	2	59	3912.4966642	60.8	46	79.56	7.05	33	29.3	88.6	12.5	7	27.55	1	3	0	136	126	124	0	68	64	56	0	1	1	137	5.6	1	7
45463	1	61	1	1	1	0.66	5960.406092	6431.49581	2	72	1286.299162	67.4	46	85.75	5.22	43	34.4	82.3	12.9	7.6	32.26	2	NA	0	126	128	116	0	68	70	66	0	2	NA	102	5.7	2	7
45468	1	80	3	3	2	1.75	26630.000367	27359.965003	1	69	5471.9930006	140	36	107.85	5.33	77	28.1	101.7	12.2	6	22.05	1	3	960	156	146	148	0	54	46	44	0	1	1	103	5	2	8
45471	2	54	3	4	2	5	84879.680831	88621.817005	1	74	17724.363401000002	75.6	48	80.44	4.77	71	24.5	85.7	12	5.3	20.92	1	3	720	114	106	124	0	72	76	72	0	2	NA	NA	5.3	2	6
45482	1	74	1	1	1	2.1	7804.666282	8722.675542	2	71	1744.5351084000001	56.7	39	68.95	5.94	144	20.3	88.3	12.4	7.5	26.46	1	3	51840	0	154	144	138	0	74	72	74	2	NA	NA	5.6	2	7
45485	1	52	4	3	1	0.93	21097.150181	21246.826198	1	59	4249.3652396	18.3	41	90.17	4.27	117	21.9	96.3	13.9	9.8	16.85	1	1	28800	146	138	136	0	92	96	92	0	2	NA	NA	5.3	2	6
45488	2	80	2	1	2	3.86	4900.667764	5296.249478	1	62	1059.2498956	30.8	42	99.01	5.16	74	29.6	90.4	12.5	5.6	25.85	2	NA	0	124	124	116	0	64	60	60	0	1	1	103	5.4	2	7
45492	1	78	1	1	2	1.18	6971.740496	7933.836786	2	64	1586.7673571999999	47.1	44	118.46	5.72	61	26.3	93.2	12	9	32.21	1	3	1200	130	152	128	0	54	58	50	0	1	1	114	6.9	2	8
45496	2	67	3	4	2	5	59522.803907	60214.153243	2	63	12042.8306486	100	45	90.17	5.83	85	32.3	84.6	13.8	6.2	26.2	2	NA	0	0	160	134	136	0	84	86	84	1	1	112	5.9	2	9
45499	1	73	3	4	2	5	25749.873599	28330.123342	2	62	5666.024668399999	84.3	41	105.2	5.61	56	18.9	90.3	13.6	7.1	37.65	2	NA	960	102	96	104	0	62	68	72	0	2	NA	109	5.8	2	7
45500	1	80	3	3	2	0.5	12852.34501	13390.332936	2	59	2678.0665872	56.3	46	96.36	5.05	59	23.7	90	15	7.1	24.9	1	3	0	126	120	116	0	56	58	56	0	2	NA	NA	6.2	2	8
45505	2	51	3	5	2	5	161231.124663	167685.606098	2	65	33537.1212196	85.9	40	59.23	5.33	33	21.3	95.5	12.4	6.2	22.04	1	3	3840	114	114	106	0	72	74	74	0	2	NA	100	5	2	7
45507	1	70	3	1	2	0.23	10183.647838	9998.375428	2	59	1999.6750855999999	82.2	49	106.08	5.27	57	25.8	90.1	13.6	5.4	28.35	1	3	0	136	126	124	0	66	62	62	0	1	1	101	5.2	2	5
45519	2	54	3	5	2	5	95352.038125	95049.186284	1	60	19009.837256799998	105	46	72.49	4.55	72	29	95.6	13.1	5.1	23.22	2	NA	7560	152	140	146	0	94	86	96	0	2	NA	NA	5.1	2	9
45520	2	78	3	2	2	2.33	36127.102326	44781.048057	1	61	8956.2096114	60.2	42	81.33	5.11	54	30.6	91.6	13.8	5.5	29.64	2	NA	0	150	136	136	0	68	58	64	0	2	NA	99	6	2	8
45523	2	71	4	5	2	0.65	17871.326328	19908.267823	2	61	3981.6535645999998	35.8	37	129.06	5.55	91	42.1	85.7	13.7	3.9	29.47	2	NA	0	116	120	112	0	84	74	74	0	1	1	112	5.8	2	5
45530	2	50	4	5	1	3.79	22685.67908	22590.915643	2	71	4518.1831286	34	37	67.18	19.87	41	37.3	94.9	12.7	7.5	34.69	1	2	600	124	128	120	0	62	68	60	0	1	1	359	6.7	1	6
45534	2	55	4	4	2	2.45	20877.42148	21589.757214	1	64	4317.9514428	23.2	33	90.17	9.27	73	33.3	88.6	14	7.4	52.91	1	3	360	132	128	120	0	86	84	88	0	1	1	186	7.4	1	8
45536	2	76	2	2	2	2.41	7716.623556	7977.11435	1	60	1595.4228699999999	46	38	63.65	5.94	82	36.1	94.7	12.1	5.4	26.19	2	NA	960	136	126	122	0	78	74	84	0	1	2	NA	5.2	2	7
45547	1	80	1	1	1	0.87	6772.861679	7383.916384	1	73	1476.7832768	68	42	125.53	6	76	39.5	90.6	13	5.7	21.51	1	3	0	126	124	0	0	78	78	0	0	2	NA	113	5.6	2	3
45549	2	50	3	3	2	5	95352.038125	95049.186284	1	60	19009.837256799998	72	40	81.33	5.16	83	25.5	93.2	12.4	10.1	29.13	2	NA	880	104	100	98	0	74	60	70	0	2	NA	NA	5.2	2	9
45553	2	68	3	4	1	4.64	36045.609219	38592.575944	2	66	7718.515188799999	76.7	40	76.02	4.11	63	31	88.5	13.1	8.9	22.75	2	NA	0	144	144	144	0	66	68	62	0	1	1	83	5.7	2	9
45561	2	79	3	3	2	1.52	19606.005527	20988.113859	1	61	4197.6227718	83.3	42	72.49	5.83	63	22.8	93.7	12.4	4.6	31.47	2	NA	240	144	144	138	0	54	42	40	0	1	1	114	6	2	7
45573	2	52	3	4	2	1.16	27215.135434	28414.983758	1	63	5682.9967516	75.8	43	54.81	4.94	42	40.7	92.2	13.4	5.1	18.11	2	NA	1260	120	110	118	0	72	72	76	0	2	NA	95	5.4	2	5
45588	1	79	3	2	2	1.44	30137.047977	29588.760802	2	63	5917.7521604	50.8	39	140.56	7.27	61	26	90.6	13.1	7.4	43.9	1	3	0	128	122	114	0	32	0	44	0	1	1	138	6.2	3	7
45594	2	78	3	5	2	1.97	35990.287526	35311.493727	1	60	7062.2987454	67.4	44	116.69	4.77	87	37.3	95.7	13	7.7	24.29	1	3	720	124	128	128	0	70	76	74	0	1	1	NA	5.4	2	9
45596	1	80	4	5	1	1.92	8434.921462	8490.75809	2	69	1698.1516179999999	78	43	152.05	6.94	51	15.4	80.8	14.6	5.1	24.27	1	3	0	122	0	114	112	62	0	60	58	1	1	NA	6.7	1	6
45603	1	61	4	1	1	2.86	7750.960967	7949.197413	2	67	1589.8394825999999	29.3	40	99.89	5.33	77	35.2	86.2	16	5.5	24.33	1	1	0	122	116	120	0	80	76	74	0	2	NA	NA	6.1	2	6
45609	2	48	3	4	2	5	82023.230723	85297.903679	1	63	17059.5807358	94.3	46	72.49	4.66	53	28.2	90.3	12.5	7.1	32.93	2	NA	5280	116	120	110	0	74	68	64	0	2	NA	NA	5.8	2	7
45610	2	42	4	4	1	2.04	24764.43774	24660.990838	1	65	4932.1981676000005	36.1	40	54.81	4.39	42	33.4	87.2	12	6.3	22.62	2	NA	7800	124	124	120	0	68	64	60	0	2	NA	89	5.1	2	7
45612	1	68	4	2	2	2.88	6009.670477	5844.434775	1	74	1168.886955	40.2	42	85.75	5.27	111	44.3	88.4	13.1	6.4	30.33	1	1	0	152	152	152	0	76	84	74	0	2	NA	NA	6.2	2	5
45621	2	78	3	5	2	4.38	33536.861455	34100.710759	1	63	6820.142151800001	77.2	40	63.65	5.16	51	28.3	90.8	13.4	7.5	26.54	2	NA	800	210	210	210	0	104	92	88	0	1	1	NA	5.7	2	9
45623	2	51	4	3	2	1.31	22105.505096	23531.723122	1	64	4706.3446244	73.9	43	54.81	4.55	67	36.8	87.6	13.6	5.8	22	1	2	18000	158	150	152	0	96	92	84	0	1	1	NA	5.5	2	5
45624	1	71	3	5	2	3.65	30052.773793	29506.019829	1	60	5901.2039658	96	40	72.49	4.83	65	18.5	96.9	12.1	10	30.68	1	3	2820	122	126	120	0	82	82	82	0	1	1	93	5.2	2	8
45625	1	76	2	3	1	1.96	8946.296724	9120.742087	1	72	1824.1484174000002	50.1	43	54.81	4.94	42	29.6	94.1	12.9	6.6	28.38	2	NA	1800	144	142	144	0	68	60	70	0	1	1	99	6.7	1	8
45631	2	48	2	2	2	0.8	23128.209132	22855.944929	2	61	4571.1889858	38.9	41	66.3	4.94	109	31.7	84.1	12.4	7.6	31.68	2	NA	160	126	126	120	0	82	80	84	0	2	NA	NA	5.6	2	5
45632	1	76	3	3	2	0.88	10432.591738	12029.972461	2	60	2405.9944922	98.4	41	74.26	10.16	78	43	102.7	12.6	5	25.91	2	NA	0	128	138	122	0	80	82	76	0	1	1	NA	7.6	1	8
45640	2	73	4	3	2	1.83	19553.190093	19437.795812	2	64	3887.5591624	32.5	42	94.59	5.55	87	42	75.6	15.5	7.8	30.83	1	3	0	170	168	160	0	72	70	72	0	1	1	NA	6.1	2	5
45641	2	62	5	5	1	2.92	62024.989502	64654.498728	1	68	12930.8997456	35.1	43	63.65	5.16	48	40.8	90.8	11.9	4.2	24.72	2	NA	540	116	102	104	0	60	62	66	0	1	1	100	5.4	2	6
45645	1	47	3	5	1	5	158054.869208	160857.832807	2	65	32171.5665614	48.4	44	61.88	5	80	25.4	87.6	11.9	8.8	28.66	2	NA	240	106	106	106	0	58	60	60	0	2	NA	97	5.2	2	8
45648	2	62	4	1	1	0.83	12648.581903	14192.117397	1	72	2838.4234794	67.3	39	63.65	5.38	72	41	87.3	15.1	4.8	39.86	2	NA	0	230	212	196	0	92	94	82	0	1	1	110	6	2	8
45649	1	73	3	4	1	1.06	11503.685967	11953.615441	2	66	2390.7230882	46.2	43	99.89	12.38	61	39.4	83.9	12.6	8.6	27.86	2	NA	13920	148	0	138	138	78	0	80	80	1	1	NA	6.5	1	7
45654	2	42	3	4	2	3.49	26186.975773	26222.979585	1	67	5244.595917000001	84.2	40	45.97	4.94	64	38.5	97	11.5	7.1	26.14	1	3	540	96	88	94	0	62	64	62	0	2	NA	101	5.4	2	6
45658	1	57	2	1	2	0.28	14772.347456	15296.670197	2	61	3059.3340393999997	75.5	42	88.4	6.16	88	21.5	91.3	12.4	9.4	29.52	2	NA	480	132	124	118	0	92	94	88	0	1	1	NA	5	2	2
45660	1	65	3	3	2	5	81813.0193	80043.307456	2	60	16008.661491199999	94.9	42	83.98	7.11	88	25.2	87.1	13.9	9.8	33.64	1	3	3360	168	158	156	0	84	80	78	0	1	1	NA	7.6	1	6
45662	2	42	3	3	1	2.46	84002.054604	86684.298357	2	67	17336.8596714	99.5	40	66.3	5.61	50	20.5	85.1	12.9	4.3	22.23	2	NA	400	126	130	124	0	94	96	94	0	2	NA	NA	5	2	8
45663	2	46	1	2	2	1.73	23522.519934	23245.613923	2	65	4649.1227846	32.9	42	39.78	6.83	60	25.5	84.8	12.5	7.3	30.03	1	3	3840	146	146	142	0	84	96	90	0	2	NA	128	7.7	1	7
45664	2	72	3	3	1	0.87	24495.864613	24196.511098	2	67	4839.3022196	98.1	42	68.95	5.72	31	25.3	87.4	11.6	5.1	22.12	1	3	1680	120	124	120	0	86	84	78	0	1	1	112	4.8	2	8
45674	2	46	1	4	1	1.88	20002.446998	19766.979122	2	71	3953.3958244	35.1	39	52.16	4.94	55	19.1	85.5	14.5	6.6	30.62	2	NA	26640	114	112	110	0	68	66	68	0	2	NA	95	5.3	2	6
45675	1	55	2	1	1	1.87	11184.658549	11386.825086	2	72	2277.3650172000002	42.5	38	114.92	13.77	126	12.7	89.1	13.5	8.7	34.93	1	3	0	132	124	128	0	64	64	62	0	1	1	NA	6.2	1	10
45678	1	66	3	4	1	1.18	20030.164345	20193.145052	2	72	4038.6290104	68.7	41	87.52	5	76	26.8	88.9	12.5	16.3	31.29	1	1	1520	110	112	112	0	66	66	64	0	2	NA	NA	5.6	2	7
45684	2	55	3	4	2	2.74	73901.088759	73666.36823	1	60	14733.273645999998	80.9	43	63.65	5.05	65	49.1	92.1	12	6.6	29.79	1	3	7220	124	130	120	0	94	84	86	0	2	NA	NA	5.6	2	6
45691	1	60	3	5	1	4.6	54670.919335	53488.323041	1	59	10697.6646082	76.4	47	99.01	6.38	75	24	86.9	12.2	8.1	26.12	1	3	6020	114	116	114	0	78	74	78	0	2	NA	NA	5.2	2	8
45692	2	44	2	3	2	0.21	23128.209132	23177.11876	2	61	4635.423752000001	40.9	38	48.62	19.87	75	35.5	80.9	13	7.6	28.65	1	3	0	104	102	104	0	60	60	50	0	1	1	NA	10.9	1	5
45703	2	66	3	2	2	4.75	55310.086103	63466.143833	1	63	12693.228766600001	73.3	41	72.49	5.11	55	31	94.8	14	5.8	28.71	1	3	5340	118	110	114	0	44	42	44	0	1	1	NA	5.8	2	8
45706	1	65	4	5	1	5	7338.014307	9061.464871	2	71	1812.2929742000001	64.7	48	79.56	5.83	51	22	86.6	12.2	8.1	33.25	1	3	1200	116	118	118	0	60	62	60	0	1	1	NA	5.9	3	6
45712	1	69	4	2	1	2.55	7237.067591	7146.446751	1	59	1429.2893502000002	32.5	43	90.17	6.33	61	26.8	77.9	14.2	7.3	35.87	1	3	5160	0	156	162	152	0	74	76	76	2	NA	124	6.5	2	5
45717	2	46	3	3	1	5	129047.382545	133678.226809	2	65	26735.6453618	65.2	43	69.84	5.16	37	28.3	90.1	12.1	8.2	26.22	2	NA	1560	102	100	106	0	72	72	74	0	2	NA	98	5.1	2	6
45720	1	42	4	2	1	0.94	38539.486192	38325.910723	2	65	7665.1821446	65	44	79.56	4.94	73	38.1	89.3	13.2	5.4	21.91	1	1	5040	134	132	128	0	70	72	66	0	2	NA	97	5.3	2	6
45723	2	45	4	5	1	5	28558.830985	30959.846967	1	68	6191.969393400001	36.5	43	54.81	5.16	47	27	85.7	12	5.9	28.36	2	NA	1840	124	114	118	0	76	68	64	0	2	NA	102	5.6	2	6
45724	1	73	4	4	1	3.38	12184.179765	12980.694153	2	72	2596.1388306	67.5	43	108.73	10.99	72	31.9	91.8	13	8.1	25.77	2	NA	0	162	162	160	0	70	72	72	0	2	NA	203	8.1	1	5
45727	2	43	3	4	2	5	65721.678129	65251.67153	1	60	13050.334306	67.2	37	81.33	4.16	77	24.9	89.8	13	6.1	27.79	1	3	13280	108	108	106	0	70	72	72	0	2	NA	83	5.2	2	5
45728	2	62	3	4	2	2.7	55604.39463	57189.677009	1	67	11437.9354018	66.7	42	54.81	4.5	38	43.8	91.1	13.3	6.4	29.58	1	3	13440	140	134	132	0	76	72	76	0	1	1	86	5.4	2	5
45734	2	62	4	3	1	0.95	11494.14765	11330.657766	1	59	2266.1315532	30.1	42	54.81	5.61	93	43.6	72.6	14.5	6.9	22.13	2	NA	3360	162	148	140	0	74	76	72	0	2	NA	NA	5.5	2	5
45744	2	42	3	5	2	2.62	79769.994067	79199.521359	2	59	15839.904271800002	58.2	45	55.69	4.55	92	37	89.6	12.4	6.6	29.44	2	NA	1040	132	132	126	0	92	84	88	0	2	NA	NA	5.2	2	8
45746	2	61	4	2	1	0.63	10367.894859	10184.978359	2	68	2036.9956718	19.7	42	53.92	5.61	40	39.3	86.9	12	4.6	16.64	1	1	240	130	124	120	0	74	76	74	0	2	NA	103	5.1	2	6
45750	2	45	1	5	1	1.16	22829.302168	23580.134253	1	66	4716.0268506	78.5	42	54.81	5.27	57	47.4	88.1	13.1	4.3	26.78	2	NA	0	92	92	82	0	56	58	60	0	2	NA	104	5.7	2	9
45751	2	45	2	2	1	4.44	14627.889461	14455.690627	2	68	2891.1381254	51.9	44	61	5.16	76	34.8	86.7	12.9	4.3	26.24	1	1	0	108	106	100	0	66	64	62	0	2	NA	102	4.1	2	6
45753	2	67	4	5	2	5	9544.755375	10339.849608	1	74	2067.9699216	49.6	37	65.42	5.27	53	20.4	95.4	12.1	7.6	28.8	1	3	0	158	152	156	0	74	70	72	0	1	1	103	5.6	2	7
45754	1	65	3	5	1	1.06	20030.164345	19890.300109	2	72	3978.0600218	26.3	42	112.27	19.98	126	23.5	94.7	13.3	5.6	37.43	1	3	0	144	130	130	0	76	76	76	0	1	1	NA	9.2	2	6
45755	1	57	4	5	1	5	21097.150181	21246.826198	1	59	4249.3652396	27.3	42	107.85	11.21	93	40.1	90.8	12.7	7.7	33.31	1	3	8400	134	142	136	0	98	100	98	0	1	1	218	8.1	1	5
45756	2	66	3	5	2	5	62262.256353	62985.42406	2	70	12597.084812	93.1	42	70.72	5.27	54	28.7	94.8	12.3	3.8	18.11	2	NA	900	136	132	138	0	80	82	84	0	2	NA	104	5.4	2	5
45763	1	54	4	2	1	3.39	19988.520014	20005.349247	2	73	4001.0698494	22.8	44	81.33	4.88	55	40.3	82.7	13.3	3.7	27.46	2	NA	3120	112	110	106	0	72	70	72	0	1	1	89	5.7	2	8
45764	1	80	3	4	2	1.86	20784.245424	21980.290301	1	63	4396.0580602	85.5	47	116.69	4.66	51	18.8	92.4	12.6	4.4	22.45	2	NA	7680	140	138	126	0	64	54	58	0	2	NA	NA	5.4	2	7
45766	1	42	3	4	1	4.9	115338.89565	120410.183134	2	66	24082.0366268	75.4	39	98.12	4.39	75	20.2	82.1	13.1	10	42.73	1	3	25200	130	124	126	0	78	80	82	0	1	1	NA	6.1	2	9
45767	2	54	1	3	2	1.79	11904.698424	11764.556868	2	64	2352.9113736	44.6	39	64.53	4.83	91	47.8	83.4	12.9	5.9	30.84	1	3	560	124	120	118	0	82	84	76	0	2	NA	NA	5.3	2	9
45772	2	52	3	2	2	1.1	23060.758337	22987.514039	1	67	4597.5028078000005	61.6	42	63.65	5.44	79	27.2	83.9	13.4	6	33.51	2	NA	0	132	132	126	0	76	76	74	0	1	1	105	5.7	3	5
45777	2	67	3	5	1	1.76	35079.618153	36566.795826	2	66	7313.3591652000005	69.5	44	60.11	4.77	78	27.7	86.7	12.6	5.3	24.59	2	NA	4560	156	146	150	0	90	96	92	0	2	NA	93	4.8	2	8
45782	1	46	3	5	1	5	75464.067702	76683.047659	2	69	15336.6095318	41.9	45	79.56	5.33	71	34.9	86.6	12.6	5.1	29.89	2	NA	3680	118	118	0	122	74	72	0	70	2	NA	84	5.3	2	6
45787	1	66	3	5	2	2.92	49593.472221000004	48520.707081	1	67	9704.1414162	59.7	39	81.33	5.11	67	22.5	91.2	12.8	4.6	36.39	1	3	6000	102	96	98	0	52	46	46	0	2	NA	103	5.3	2	7
45790	1	51	5	3	1	0.53	22485.213204	23413.044711	2	67	4682.6089422	40.5	41	82.21	5.61	70	29.2	82.3	12.4	7.4	28.92	2	NA	7200	164	160	150	0	98	94	92	0	2	NA	NA	5.6	2	7
45804	1	80	3	3	2	3.29	20894.839732	21816.878217	1	67	4363.375643400001	71.4	46	54.81	6.27	81	22.4	92.6	12.9	6.2	25.81	2	NA	4080	160	0	0	0	78	0	0	0	2	NA	123	5.9	3	7
45808	2	80	3	5	2	2.55	46088.498231	59114.420936	2	60	11822.884187200001	26	37	77.79	6.22	90	43.6	93.6	12.9	5.9	29.54	1	3	0	138	0	0	0	0	0	0	0	1	1	120	6.3	2	6
45813	1	40	2	2	1	2.59	17925.180175	18249.183951	2	67	3649.8367902	45.7	40	98.12	4.72	93	27.1	87.5	12	9.4	36.5	1	3	7680	126	130	132	0	88	90	94	0	1	2	NA	6	2	5
45815	1	67	3	1	2	1.64	19360.587762	18941.795475	2	59	3788.359095	107	45	148.51	7.83	70	31.1	91.3	13.4	4.9	24.29	1	3	0	136	134	124	0	54	52	52	0	1	1	152	7.8	1	9
45817	2	67	1	1	1	1.29	8030.083171	9044.540635	1	66	1808.908127	44.8	42	45.97	5.83	132	28.9	86.6	12.1	7.9	33.36	2	NA	0	192	178	184	0	58	66	68	0	2	NA	NA	5.2	2	9
45819	1	63	4	1	1	1.76	7237.067591	7080.744171	1	59	1416.1488342	29.1	45	125.53	10.1	65	31.3	83.8	17.2	10	34.28	1	3	320	142	134	126	0	62	54	58	0	1	1	NA	7.2	1	6
45823	2	78	5	5	1	1.47	19054.336271	19085.486998	1	73	3817.0973996000002	45.9	38	72.49	5.33	69	36.9	84.3	13.7	5.4	28.1	2	NA	360	160	148	142	0	62	60	60	0	1	1	117	6.2	2	7
45826	2	62	3	4	2	1.49	22473.386018	22734.411364	1	67	4546.8822728	80.8	45	63.65	5	94	36.7	91.6	11.6	6	30.94	2	NA	11280	148	154	150	0	74	78	80	0	2	NA	99	5.1	2	7
45828	1	70	3	4	2	5	27196.619289	27931.189412	2	63	5586.2378824	78.5	39	76.02	5.83	53	25	94.8	12.6	5.4	38.24	2	NA	720	114	124	108	0	54	66	72	0	1	1	111	5.3	2	7
45829	1	80	3	3	2	2.92	22304.739811	28755.202717	1	60	5751.0405434	97.4	43	143.21	5.11	64	16.2	93.9	13	7.3	20.22	1	3	0	210	192	196	0	76	68	70	0	1	1	99	6.3	1	8
45831	1	62	4	2	1	2.69	7338.642463	7222.053136	1	59	1444.4106272000001	65.1	45	121.11	6.27	46	20.3	91.6	13.6	4.1	28.28	2	NA	720	152	148	140	0	84	82	84	0	1	1	118	5.5	2	6
45832	2	44	3	3	2	3.02	74400.220076	75823.550281	2	63	15164.710056200001	44.7	43	57.46	4.61	80	22.1	89.2	13	11.8	27.11	1	1	0	114	114	110	0	80	74	80	0	2	NA	NA	5.2	2	6
45835	1	53	2	3	2	4.39	14772.347456	14808.856805	2	61	2961.771361	73.3	41	99.89	5.38	73	30.8	89.8	12.6	5.3	30.53	2	NA	2460	128	130	118	0	78	76	74	0	2	NA	103	5.6	2	5
45836	2	52	3	4	2	5	99668.260778	99351.69999	1	59	19870.339998	83.2	48	63.65	6.44	146	35.6	89.4	11.9	10.1	32.42	2	NA	6720	134	138	144	0	98	98	100	0	2	NA	NA	5.1	2	7
45838	2	62	3	4	2	2.14	69052.177912	69854.209641	1	64	13970.8419282	57.3	41	66.3	5.38	66	33.2	92.1	11.9	5.1	27.02	2	NA	0	160	156	150	0	92	96	94	0	2	NA	NA	5.4	2	8
45839	2	44	3	3	2	1.23	20129.382985	19985.428309	1	60	3997.0856618	74.5	42	63.65	4.33	55	29.8	80.5	16.2	4.7	20.21	1	1	7200	106	106	102	0	54	52	58	0	2	NA	86	5.5	2	7
45842	2	80	4	5	1	1.73	15412.602029	15551.044921	2	66	3110.2089842	73.1	43	138.79	5.44	46	34	85.3	14.1	7.5	26.07	1	1	0	102	94	102	0	68	68	66	0	1	1	NA	5.9	2	6
45845	1	75	3	4	1	2.14	33512.410814	33395.346718	2	72	6679.0693436	56.2	45	82.21	4.5	53	15.6	94.4	12.4	8.2	31.73	1	3	0	156	142	138	0	94	84	82	0	1	1	NA	5.5	2	8
45851	2	55	4	2	1	2.73	21262.599804	21173.780906	2	68	4234.7561812	75.1	44	68.07	6.44	65	39.9	87.4	11.6	2.7	22.57	2	NA	2400	128	128	124	0	74	74	74	0	2	NA	119	5	2	7
45853	1	54	1	1	1	2.56	16143.008083	17724.374303	1	66	3544.8748606	51.7	47	99.01	13.32	69	24.1	91.4	12.2	11.1	25.95	2	NA	480	114	116	110	0	72	72	74	0	2	NA	NA	9.5	1	6
45856	2	55	3	3	2	4.11	95352.038125	95049.186284	1	60	19009.837256799998	96.6	46	63.65	5.83	38	38.4	91	11.5	4.9	21.91	1	2	4080	122	128	128	0	78	74	74	0	2	NA	115	5.6	2	8
45869	2	46	2	1	2	0.83	27235.087389	27292.681905	2	61	5458.536381	61.2	37	57.46	4.72	68	31	83.5	13.8	4.6	28.99	2	NA	8400	98	96	96	0	64	68	60	0	2	NA	NA	5.6	2	5
45871	1	77	1	1	1	0.68	8378.923626	9756.87947	1	66	1951.375894	70.8	40	205.09	5.72	83	35.2	92.7	12.3	8.9	26.31	1	3	0	192	192	190	0	62	54	64	0	1	1	NA	5.6	2	5
45878	2	51	2	2	1	5	12873.994128	12722.442067	1	68	2544.4884134	58	36	54.81	6.33	96	21.8	82.7	14.4	8.9	27.77	2	NA	0	96	0	0	0	64	0	0	0	2	NA	NA	5.7	2	8
45882	1	67	3	4	2	4.75	49330.978908	50485.978655	1	63	10097.195731	67.2	42	72.49	4.94	78	28.8	84.9	15	7.5	35.26	1	3	780	138	136	136	0	56	56	58	0	1	1	NA	6.5	2	8
45883	1	65	2	3	1	3.26	6909.238913	7153.91159	1	72	1430.782318	89.4	43	63.65	5.55	61	38.9	91.4	12.3	6.5	25.05	2	NA	28800	192	190	174	0	60	64	0	0	1	1	112	5.5	2	5
45884	1	76	1	1	1	0.82	10263.832947	11189.846751	1	66	2237.9693502	66.6	43	63.65	8.55	66	23.2	86.9	12.7	7.9	28.95	1	1	0	160	156	146	0	68	64	66	0	2	NA	NA	5.9	2	6
45885	2	45	3	5	2	3.65	84798.425353	84191.991971	1	60	16838.398394199998	49.9	42	45.97	3.5	69	30.7	89.1	12.5	11.8	29.3	1	1	560	126	120	126	0	78	74	78	0	1	1	NA	5.3	2	7
45886	1	73	3	1	2	2.78	8825.899674	9177.01582	1	63	1835.403164	67.1	44	90.17	9.83	43	35.7	91.9	12.4	5.9	31.41	1	3	11520	146	144	144	0	78	82	88	0	2	NA	NA	6.8	2	7
45889	2	67	1	2	2	0.88	5454.459004	5605.719272	2	64	1121.1438544	70.9	40	98.12	16.15	151	18.7	87.9	13.7	8.5	26.72	2	NA	0	0	168	170	170	0	72	70	68	1	1	303	12.3	1	6
45891	2	56	4	1	1	1.21	25939.859416	25831.5025	1	72	5166.300499999999	33.5	40	63.65	7.88	59	37.5	87.8	12.6	6.9	28.06	2	NA	120	130	130	126	0	66	64	66	0	1	1	NA	6.4	1	7
45901	1	43	4	5	2	5	31914.629451	32584.540456	2	61	6516.9080912	22.5	45	114.92	7.11	60	45.9	94.1	12.3	8.8	22.29	1	1	1440	128	130	126	0	92	94	94	0	2	NA	126	5.9	2	7
45903	2	71	3	4	2	3.57	33663.70102	32723.099639	2	64	6544.6199278	63.3	45	68.95	4.77	50	29.3	96.6	11.8	4.7	21.94	2	NA	480	140	138	140	0	66	64	58	0	1	1	97	5.6	2	8
45909	1	80	3	3	2	1.97	27153.508117	28165.594161	2	61	5633.1188322	76.7	34	68.07	4.55	146	12.7	92.4	18	7.6	28.89	1	3	0	162	162	156	0	82	78	80	0	1	1	NA	5.9	2	6
45910	2	55	4	2	2	1.42	34191.530438	34048.704344	2	65	6809.7408688	90.7	43	60.11	8.16	125	36.3	77.4	13.5	6	34.36	2	NA	600	136	124	126	0	76	68	72	0	1	2	152	7.2	1	4
45911	1	54	1	1	2	1.43	11327.761972	11355.758146	2	64	2271.1516292	52.7	44	57.46	5.22	104	28.9	88.2	12.5	6.6	30.35	1	3	8400	114	130	130	0	68	82	78	0	2	NA	NA	5.7	2	6
45922	2	63	1	1	1	0.91	8251.2084	8150.919915	1	66	1630.1839830000001	49.2	47	45.97	7.27	52	32.5	91.1	12.7	8.3	36.57	2	NA	0	138	136	128	0	60	64	64	0	9	NA	NA	6.7	1	6
45925	1	68	5	5	2	5	55531.608633	57054.875535	2	59	11410.975107	48.2	36	90.17	5.5	32	37.2	88.5	13.3	6.1	24.54	1	3	27360	122	120	114	0	66	60	64	0	1	1	107	6	2	4
45926	2	52	3	4	2	4.41	35130.214997	37127.74242	1	69	7425.548484000001	65.9	42	54.81	12.38	72	36.8	89.6	12.4	7.5	25.96	1	1	300	140	142	138	0	78	74	70	0	1	1	NA	5.8	3	7
45927	1	45	3	3	1	3.13	105033.375324	106896.049528	2	67	21379.2099056	57.8	44	73.37	4.94	51	40.7	84	12.3	8.6	28.69	2	NA	4320	116	118	116	0	80	80	82	0	1	1	98	5.7	2	7
45929	1	46	4	4	2	2.45	32909.809161	35574.944906	1	71	7114.988981199999	36.7	36	81.33	5.38	122	13.2	106.3	13.7	11.1	24.36	1	1	0	128	134	132	0	94	90	90	0	1	1	104	5.5	2	3
45933	2	63	3	4	1	1.18	26034.558953	27138.277204	2	72	5427.6554408	69.8	38	71.6	12.32	85	29.8	99	12	8.1	25.82	1	1	4800	132	134	134	0	78	74	74	0	2	NA	NA	6.8	2	7
45939	2	80	3	4	2	2.07	36470.018055	39828.184259	2	60	7965.6368518	28.4	39	110.5	4.55	74	16.7	93.1	12.3	5.7	29.93	2	NA	80	182	0	0	0	84	0	0	0	1	1	NA	4.8	2	6
45943	1	57	4	2	1	5	26077.332352	28135.661014	2	66	5627.1322028	83.8	44	98.12	5.22	61	27	85.8	13.6	9.4	25.23	1	1	0	124	126	120	0	86	86	80	0	1	1	NA	5.5	2	8
45946	2	43	5	3	2	0.74	31640.241042	32245.541816	2	63	6449.1083632	55.7	43	83.1	4.88	83	25.4	88.9	13.7	11.8	37.91	1	1	720	124	126	120	0	76	74	74	0	2	NA	94	5.6	2	6
45949	1	47	3	3	2	2.91	27597.241	28753.028516	1	67	5750.6057032	114	41	81.33	4.83	64	18	90.6	11.9	7.1	30.04	2	NA	28800	128	136	128	0	74	80	82	0	1	1	NA	5.7	2	8
45951	2	58	2	3	2	2.39	15524.720762	15341.964472	2	61	3068.3928944	69.4	43	74.26	5.55	75	38.5	79.3	14	4.1	28.21	2	NA	0	124	118	120	0	76	74	76	0	1	1	106	5.9	2	8
45952	1	52	2	3	2	5	11666.902996	11695.737346	1	60	2339.1474692	69.8	49	90.17	4.94	74	29.4	85.9	12.2	8.1	31.82	2	NA	3840	144	138	136	0	100	100	94	0	1	2	NA	5.4	2	8
45953	2	80	4	1	2	2	11887.833554	11817.676817	1	67	2363.5353634	13.5	39	152.05	4.72	124	27.8	85.2	12.1	5.1	18.85	1	3	0	114	134	124	0	34	44	40	0	1	1	91	5.7	2	5
45957	2	77	3	5	1	0.69	37608.393446	37104.926311	1	68	7420.985262200001	105	40	81.33	5.72	61	22.9	92.6	12.5	8.1	29.49	2	NA	8400	158	150	150	0	68	68	64	0	1	1	NA	5.4	2	6
45959	2	60	4	3	2	1.76	9288.964209	9798.257531	2	74	1959.6515061999999	18.9	46	76.91	3.44	107	56.4	83.8	12.7	8.4	33.4	2	NA	480	126	114	118	0	84	82	82	0	1	1	NA	6.4	1	6
45966	2	53	4	4	2	4.38	21630.05297	23025.595452	1	63	4605.1190904000005	72.5	46	63.65	5.05	76	34.7	86.6	13.2	7.3	28.89	2	NA	2880	134	130	128	0	80	72	72	0	2	NA	NA	5.8	2	6
45967	2	40	3	1	2	0.31	30604.499096	30385.631943	2	59	6077.1263886	82.2	43	70.72	4.39	61	29.3	91.1	12.9	8.6	20.44	1	1	0	104	106	104	0	66	72	66	0	2	NA	87	5.5	2	10
45968	2	69	4	3	1	0.78	11494.14765	11111.658746	1	59	2222.3317491999996	35.4	41	125.53	5.5	46	35.2	72.7	14.4	6.1	37.82	1	3	80	164	160	162	0	54	60	54	0	1	1	NA	6	1	8
45970	2	43	3	4	2	4.72	97373.946729	99236.780996	2	63	19847.3561992	56.2	41	63.65	4.72	59	19.7	81.6	14.7	7.6	31.26	2	NA	9960	138	140	142	0	88	92	94	0	1	1	93	5.3	2	6
45973	1	53	2	1	1	1.44	10920.11255	11711.243466	2	68	2342.2486932	53.6	45	58.34	6.38	56	20.7	89	12.1	6.4	23.54	2	NA	0	142	140	126	0	90	88	86	0	2	NA	124	6.1	2	7
45974	2	41	1	3	1	0.98	21624.148718	21369.590245	1	66	4273.918049	26.8	42	54.81	6.11	97	25.4	81.6	14.1	8	29.92	2	NA	180	124	120	122	0	70	74	74	0	1	2	NA	5.4	2	7
45982	1	80	4	4	1	3.39	12814.151281	12898.977087	2	70	2579.7954173999997	32	37	98.12	5.5	15	29.4	84.4	13.6	4.1	33.6	1	3	1920	110	104	106	0	50	52	50	0	2	NA	NA	6.2	1	9
45989	2	80	3	3	2	1.44	36165.955924	39496.124029	2	60	7899.2248058	89.6	37	85.75	5.88	54	28.6	87	12.2	6.1	29.71	2	NA	180	148	136	142	0	54	60	56	0	1	1	112	5.3	2	7
45995	2	55	3	3	1	4.33	90237.949347	93850.39806	2	68	18770.079612	73.7	42	80.44	5	92	24.1	82.3	12.9	13.1	37.71	1	3	180	124	130	124	0	66	64	66	0	2	NA	NA	6.1	2	6
45997	2	58	3	1	2	3	105908.412448	105572.032037	2	59	21114.406407399998	72.7	50	61.88	5.16	53	39.3	86.4	14.1	10.7	30.74	1	3	0	114	114	108	0	62	62	66	0	1	1	NA	6.3	1	8
45998	1	78	1	1	1	0.73	10840.502033	11071.200157	1	66	2214.2400313999997	31.7	38	116.69	5.11	74	29.5	88.5	15.5	4.9	33.49	2	NA	0	148	140	130	0	60	62	64	0	1	2	NA	5.8	2	6
46006	2	74	3	5	2	4.09	35990.287526	34984.678721	2	64	6996.935744199999	172	39	99.01	3.72	45	33.3	94.4	12.1	6.9	22.33	2	NA	9360	114	114	120	0	78	76	74	0	2	NA	NA	5.2	2	8
46009	1	42	3	3	2	0.75	33803.524347	33797.095159	2	60	6759.419031799999	66.2	41	77.79	5	97	37.9	88.8	12.2	4.8	22.65	1	1	22840	118	106	114	0	74	76	68	0	2	NA	96	5.6	2	8
46011	1	41	3	5	2	5	101958.50178	105554.346609	1	61	21110.8693218	62.9	43	72.49	6	79	31.9	91.6	11.6	7.9	33.91	1	1	5760	130	124	126	0	66	70	74	0	2	NA	117	5.7	2	7
46021	1	62	1	5	1	0.83	8605.549653	9279.712566	1	66	1855.9425132000001	29.1	39	63.65	14.88	77	37	81.1	13.2	6.5	37.51	2	NA	0	180	182	174	0	80	94	82	0	1	1	NA	9.9	1	6
46028	2	80	3	3	2	1.68	37845.878167	45097.508934	2	61	9019.5017868	69.2	40	77.79	5.22	69	18.5	89.8	13.6	6.6	28	2	NA	0	144	140	142	0	60	66	62	0	1	1	101	5.4	2	8
46029	2	59	2	3	1	2.56	13738.361823	13943.37092	2	72	2788.674184	42.7	44	70.72	5.5	66	28.3	94.6	12.1	7.6	22.35	2	NA	1680	112	110	114	0	78	76	78	0	2	NA	NA	4.8	2	7
46034	2	40	3	4	2	0.82	21355.298903	21202.577126	1	60	4240.5154252	89.9	44	63.65	7.11	46	38.3	96.9	11.5	8	27.09	1	3	1260	106	116	100	0	74	74	70	0	2	NA	NA	4.8	2	7
46035	1	74	3	5	1	4.9	23204.917264	23831.673066	1	70	4766.3346132	50.5	44	90.17	4	38	27.5	96.1	12.6	9.6	31.26	2	NA	720	128	120	120	0	66	64	60	0	1	1	NA	5.6	2	9
46037	1	69	2	2	1	0.8	12040.762077	15643.799468	1	72	3128.7598936	76.3	36	81.33	9.88	81	23.2	77.8	14.3	6.3	32.37	1	3	0	158	156	154	0	76	78	80	0	1	1	188	6.8	1	4
46043	2	40	4	4	1	2.56	26854.478617	27343.591798	1	59	5468.7183596	24.1	36	63.65	5.83	80	25.5	85.1	14.4	11.8	63.92	2	NA	0	0	146	154	150	0	96	92	92	1	1	NA	5.7	2	8
46047	2	55	1	4	1	3.57	18454.554829	18237.308667	2	65	3647.4617334000004	68.2	46	62.76	4.66	81	41.4	90.6	12.1	5	26.36	1	3	120	108	114	108	0	74	78	74	0	2	NA	90	5.7	2	6
46050	1	60	3	5	2	0.73	18456.991686	18226.434578	1	60	3645.2869156	64.6	41	90.17	5.05	62	29.8	97.8	13.5	7.4	29.08	1	3	13440	148	134	136	0	78	78	80	0	2	NA	102	5.8	2	6
46051	2	80	3	3	2	1.06	24668.876466	29668.50185	2	63	5933.7003700000005	41.6	41	89.28	6.49	72	30.7	90.2	13	8.6	29.14	2	NA	0	130	128	130	0	66	62	64	0	1	1	119	5.9	3	8
46059	2	73	5	3	1	3.36	37752.258446	36697.418206	2	59	7339.4836412	71.3	44	108.73	5.5	60	28.5	91.7	12.4	5.1	23.88	2	NA	7200	150	138	138	0	54	58	52	0	1	1	110	5.7	2	6
46063	2	53	1	2	1	1.14	13426.565042	14562.216516	2	71	2912.4433032	45.1	45	38.9	4.33	76	28.8	88.4	12.2	6.6	25.95	1	2	560	144	140	136	0	80	84	82	0	2	NA	NA	5.5	2	5
46068	1	80	3	3	1	2.86	26785.697113	27519.92961	2	72	5503.985922	76.9	46	77.79	5.22	83	10.2	90.2	12	8.9	24.33	1	3	2880	140	136	122	0	74	74	74	0	1	1	NA	5.3	2	6
46069	2	74	3	3	2	1.43	22231.763869	22318.722701	1	61	4463.744540199999	67	42	107.85	5.83	102	30.5	95	12.4	6.8	32.57	2	NA	960	148	142	142	0	74	72	74	0	1	1	114	5.5	2	5
46074	2	61	1	1	2	1.46	7480.950035	8087.157425	1	71	1617.431485	50	35	72.49	4.55	74	37.1	88.9	12.2	7.1	32.15	2	NA	0	130	122	110	0	66	64	66	0	1	1	88	5.6	2	5
46076	2	80	3	3	2	5	27006.649289	29618.685797	2	62	5923.7371594	48.9	43	84.86	8.88	67	29	88.6	15.2	6.1	24.18	2	NA	0	178	184	182	0	58	56	62	0	1	1	172	7.9	1	9
46085	1	67	3	4	2	5	53088.2953	51939.933025	2	63	10387.986605	103	45	87.52	4	104	22.3	90.4	13.1	9.7	27.29	2	NA	720	146	150	148	0	96	88	84	0	2	NA	NA	6.9	1	7
46095	1	64	1	2	2	0.68	5468.242642	5716.23061	1	64	1143.246122	59.8	40	99.01	6.05	80	28.8	88.8	13	10.3	34.74	1	3	0	126	124	106	0	78	76	76	0	1	1	120	5.2	2	8
46097	1	74	3	1	2	1.97	26604.038957	26120.028268	1	61	5224.005653599999	58.4	40	72.49	6.72	49	21.1	90.7	12.7	5.7	30.49	1	3	6720	154	156	150	0	66	62	60	0	1	1	128	5.7	2	7
46098	1	65	3	2	2	0.71	21262.074061	21902.072856	2	59	4380.4145712	55.7	49	84.86	6.99	83	17.5	88.8	12.5	7.1	25.56	1	3	0	162	158	152	0	86	84	82	0	1	1	NA	7.2	3	8
46101	1	65	4	2	1	3.11	6527.944321	6423.846436	2	68	1284.7692872	40.6	43	144.09	7.05	70	39.4	89.9	14.6	7.4	32.08	1	3	0	128	128	134	0	74	72	74	0	1	1	NA	5.7	2	4
46102	2	50	3	5	2	3.92	119055.474882	125825.048478	1	69	25165.009695599998	76.8	38	63.65	4.61	44	23	92.9	12.9	7.1	24.02	2	NA	4320	102	106	100	0	58	60	62	0	2	NA	84	4.8	2	8
46111	1	64	4	5	1	5	7237.067591	7073.789537	2	67	1414.7579074	57.8	41	116.69	5.77	62	40.3	92.3	12.6	7.3	31.71	2	NA	2640	128	128	132	0	84	82	86	0	1	1	NA	6.7	3	6
46120	1	61	3	5	2	5	46864.678897	45850.940766	2	63	9170.1881532	70.9	42	81.33	4.88	103	32.3	89.3	12.5	5.6	27.53	1	3	7080	130	138	124	0	66	68	66	0	2	NA	NA	5.4	2	8
46123	1	69	3	1	2	0.44	15165.265799	16829.654735	1	62	3365.930947	87.1	42	143.21	7.27	52	29.4	78.2	13.2	9.7	41.57	1	3	0	0	0	112	116	0	0	50	58	1	1	NA	7.2	1	7
46126	2	65	3	2	2	1.13	22473.386018	23428.365607	1	67	4685.6731214	85.1	45	63.65	4.72	106	30.3	87.3	12.9	6.9	26.8	1	1	4920	160	158	156	0	86	80	86	0	2	NA	95	5.3	2	6
46129	2	64	2	2	2	1.17	5147.151069	5221.855162	1	62	1044.3710323999999	46.7	37	107.85	6.66	72	8.5	89.9	14.9	4.4	39.68	2	NA	0	170	162	150	0	54	50	50	0	1	1	130	7.3	1	8
46132	1	55	3	3	2	5	102501.545997	102688.96293	2	60	20537.792586	72.7	40	75.14	5.88	102	31.3	84.6	13.9	9	29.17	1	1	1280	146	136	130	0	62	70	72	0	1	1	113	6	2	6
46140	1	73	3	4	2	1.14	8859.280057	8698.10204	2	64	1739.620408	40.7	42	94.59	5.72	61	13.5	89.1	12.4	8.4	33.7	1	3	0	122	114	108	0	76	68	76	0	1	1	110	5.3	2	5
46144	1	75	3	3	2	3.75	11018.742466	11031.493851	2	60	2206.2987702	49.7	43	85.75	4.94	55	34.2	95.7	12.5	4.4	22.21	2	NA	840	136	130	126	0	74	66	68	0	2	NA	NA	5.4	2	7
46145	2	80	3	5	1	5	38578.466454	42761.576423	2	66	8552.3152846	111	37	78.68	4.94	55	32	92.6	12.3	5.3	23	2	NA	3860	136	124	134	0	50	74	48	0	1	1	96	6.2	1	7
46148	2	72	3	3	1	5	27789.502896	30142.196325	1	70	6028.439265	84.5	40	63.65	5.5	74	34.2	88.5	12.2	6.4	27.04	2	NA	0	164	156	162	0	90	88	86	0	2	NA	NA	5.4	2	7
46149	1	80	3	3	2	0.14	33067.389936	33431.097803	2	60	6686.2195606	73.5	35	123.76	8.16	52	19.6	94.2	13.2	6.8	25.53	2	NA	0	132	126	134	0	64	64	70	0	1	1	NA	6.8	2	8
46158	1	70	3	3	2	1.29	34961.874476	35002.333931	2	60	7000.466786200001	73	43	96.36	6.33	97	22.3	86.6	13.8	7.1	26.23	1	3	1660	180	166	166	0	88	68	76	0	2	NA	128	5.6	2	7
46159	1	72	4	3	2	2.89	10405.313017	10518.677124	1	64	2103.7354248	84.8	40	90.17	4.72	74	48	91.4	12	3.3	26.81	2	NA	20160	146	144	146	0	84	86	82	0	2	NA	NA	4.9	2	7
46167	1	75	3	1	2	0.69	9935.266183	10270.286578	2	59	2054.0573156	65	34	88.4	5.05	63	22.6	96.6	20.8	8.7	25.03	1	1	540	130	136	134	0	64	68	66	0	1	1	102	5.9	2	8
46169	2	80	3	3	2	2.14	36165.955924	46387.485471	2	60	9277.4970942	115	38	208.62	6.16	67	30.3	88.6	14.9	6.4	22.71	1	3	1200	80	86	78	0	46	48	50	0	1	1	113	6.2	2	10
46170	2	59	3	3	2	0.64	26268.167437	26184.735944	1	64	5236.9471888	92.1	42	81.33	5.38	53	33.1	86.2	13.5	6.6	33.35	1	3	1200	108	108	110	0	64	64	70	0	2	NA	NA	5.7	2	6
46171	1	78	3	3	2	2.16	33102.049889	32499.820054	2	60	6499.9640108	73.8	42	117.57	5.5	37	33.5	97.5	12.5	6.6	30.79	2	NA	5280	136	134	124	0	86	82	82	0	1	1	108	5.1	2	3
46172	1	66	3	2	2	1.96	17290.31078	17810.757565	1	67	3562.151513	72.4	43	99.01	4.72	67	18.7	95.2	15.1	6.1	21.37	1	3	1200	112	116	102	0	66	62	60	0	2	NA	NA	5.5	2	7
46176	1	72	3	2	2	2.31	30137.047977	30558.330145	2	63	6111.666029	68.9	43	94.59	6.83	62	24.7	87.1	13.4	9.5	30.86	1	3	1560	104	106	104	0	60	54	56	0	1	1	137	6.2	1	6
46180	2	50	1	4	1	1.46	16008.821232	15820.366133	1	71	3164.0732266	22.3	41	45.97	7.83	83	28.5	93.6	11.7	6.4	39.29	1	2	0	188	178	182	0	104	106	100	0	1	1	149	7.2	2	5
46184	2	58	4	4	2	3.54	19905.92012	20585.108315	1	74	4117.021663	22	41	57.46	7.66	57	37.3	83.1	12.1	5.6	29.02	1	3	400	150	150	146	0	74	78	74	0	1	1	NA	7	1	8
46186	1	48	4	3	1	2.17	28456.589778	28298.89101	2	67	5659.7782019999995	29	42	99.89	4.27	67	28.8	93.1	13	9.5	27.17	1	1	0	0	136	132	134	0	102	102	104	2	NA	NA	5.2	2	6
46187	1	56	2	1	2	0.79	10981.232541	11008.37228	2	62	2201.6744559999997	54.9	45	75.14	10.32	83	37.2	90.7	12.7	11.2	29.76	1	1	0	120	120	118	0	70	68	70	0	1	2	NA	7.2	1	7
46188	2	59	3	3	2	1.79	105908.412448	105572.032037	1	67	21114.406407399998	120	43	77.79	5.44	45	45.9	89.6	12.2	7.9	29.66	2	NA	480	124	122	118	0	66	66	72	0	2	NA	NA	5.9	2	7
46190	2	56	2	4	1	1.05	14000.793521	14209.718725	1	72	2841.943745	70.7	37	63.65	5.72	106	28.9	91.2	13.5	6.2	27.47	1	3	1200	120	124	0	110	70	70	0	68	2	NA	112	5.8	2	6
46191	2	68	4	4	2	2.5	9544.755375	10339.849608	2	74	2067.9699216	26.4	34	99.01	4.66	106	23.3	88.8	13.4	6.9	31.39	1	1	0	0	100	104	104	0	56	60	56	1	1	NA	6	2	5
46193	2	57	3	5	2	5	94583.356038	94282.945642	2	59	18856.589128400003	92.6	44	63.65	4.77	54	36	88.9	12.4	6.6	24.01	2	NA	720	118	112	120	0	80	70	76	0	1	2	94	5.4	2	8
46195	2	45	3	5	2	3.77	135251.583629	139106.478049	2	65	27821.2956098	64.4	43	59.23	5.11	52	28.5	87.3	12.1	8.6	24.07	2	NA	480	98	0	0	0	72	0	0	0	2	NA	102	5.4	2	7
46196	1	79	3	4	2	2.29	30137.047977	29588.760802	2	63	5917.7521604	84.7	45	83.98	5.77	94	24	93.7	12.4	8.4	25.95	1	3	2520	136	132	120	0	0	0	0	0	1	1	113	5.5	2	8
46201	2	50	1	5	2	5	19341.793042	19630.418686	2	65	3926.0837372	65.8	44	61	7.27	59	29.9	87.2	12	6.7	31.64	1	3	3840	100	86	92	0	74	68	68	0	2	NA	NA	6.7	2	7
46202	1	45	4	4	1	5	26885.347467	29007.45415	1	68	5801.490830000001	34.4	45	116.69	5.44	57	35.2	95.3	12.3	6.9	32.79	2	NA	9360	120	124	120	0	70	74	68	0	1	1	102	5.2	2	5
46204	1	80	3	4	2	2.14	22367.286908	23747.283271	2	63	4749.4566542	97.4	40	93.7	5.05	112	16.8	69.4	18	6.2	27.79	1	3	5520	114	112	118	0	62	46	52	0	1	1	NA	6.1	2	8
46210	1	77	3	3	2	0.87	9471.568094	9299.250643	1	60	1859.8501285999998	92.6	43	116.69	6.16	109	20	98.7	12.2	7.6	31.57	2	NA	300	116	114	114	0	52	40	38	0	1	1	113	5.5	2	9
46217	2	55	1	4	1	0.97	16965.190773	17218.351848	1	66	3443.6703695999995	73.2	38	45.97	13.43	160	26.1	89.4	12.5	6.6	34.29	1	2	0	130	126	128	0	90	92	90	0	1	1	NA	8	2	7
46218	1	66	3	5	2	2.14	49517.553311	50676.921376	2	64	10135.3842752	79.3	43	85.75	4.83	73	23	92.3	12.9	5.6	28.33	2	NA	5280	120	124	114	0	80	78	76	0	1	1	92	5.7	2	8
46221	1	55	3	3	2	1.19	24155.229924	25217.676216	2	59	5043.5352432	106	41	77.79	21.26	84	31.5	88.5	13.1	11.8	37.14	1	1	1680	118	112	118	0	78	74	72	0	1	1	389	12.6	1	8
46228	2	70	3	4	2	0.97	32310.455257	31701.064831	2	64	6340.2129662	40.8	36	61	10.21	92	32	83.7	14.6	6.5	27.76	1	1	1440	124	130	122	0	50	50	48	0	1	1	NA	6.9	1	6
46232	1	58	2	3	2	2.64	17560.193207	18832.378972	2	65	3766.4757944	67.2	37	76.91	6.44	67	21.8	90.1	12.9	11.6	35.4	2	NA	0	128	122	130	0	80	78	78	0	1	1	NA	5.7	2	6
46236	2	80	5	1	1	1.17	13104.926116	13027.586637	1	59	2605.5173274	29.8	40	81.33	5.66	116	30.6	83.4	12.9	7.4	27.63	2	NA	0	188	188	184	0	0	0	0	0	2	NA	118	5.5	2	6
46238	2	56	3	1	1	0.66	29941.786071	30103.002808	2	59	6020.6005616	75.7	37	42.43	4.11	113	21.5	74.1	37.8	7.4	17.91	1	1	0	124	138	132	0	76	74	80	0	2	NA	88	4.3	2	8
46239	2	61	3	3	1	5	65649.874321	66694.443336	2	67	13338.888667199999	87.3	45	59.23	4.55	77	32.4	89.6	11.4	6.2	21.61	2	NA	720	148	136	142	0	56	56	58	0	1	1	NA	5.7	2	7
46242	1	80	2	5	1	5	13320.630229	14144.266864	1	72	2828.8533727999998	59.9	37	107.85	5	55	27.4	103.3	13.6	6.9	29.29	1	3	0	112	108	102	0	60	58	56	0	2	NA	99	5.8	2	6
46243	1	62	3	4	2	5	49593.472221000004	48520.707081	1	67	9704.1414162	80.4	42	81.33	4.88	57	26.6	90.3	12.7	5.3	21.72	1	3	360	112	118	108	0	76	70	72	0	2	NA	NA	5.4	2	8
46245	1	53	3	4	2	2.22	77488.443259	79128.033747	2	62	15825.606749399998	44.9	37	93.7	5.33	71	24.6	84.6	13.7	9.4	31.44	1	1	12960	108	106	100	0	58	48	54	0	2	NA	100	5.6	2	6
46249	1	76	3	4	2	4.29	35596.103491	34948.49902	2	60	6989.699804000001	115	48	172.38	4.27	48	26.7	90.1	13.3	7.1	25.82	2	NA	2640	124	114	118	0	64	62	66	0	1	1	NA	5.9	2	8
46252	2	80	3	3	2	1.5	45742.293549	58670.368948	2	60	11734.073789600001	64.7	43	76.02	6.16	66	21.2	88.5	13.5	6.6	24.01	2	NA	240	136	134	134	0	58	54	50	0	1	1	122	6.7	1	6
46258	2	62	1	1	1	2.31	5561.824472	5494.223834	2	72	1098.8447668000001	52.5	45	61	6.38	65	20	92.4	12.5	6.6	28.1	2	NA	0	132	134	136	0	80	76	68	0	1	1	118	6.4	2	3
46261	2	57	1	1	1	0.18	11754.306573	11615.935422	2	72	2323.1870844	39.3	41	61	5	77	52.8	92.8	11.9	5.7	29.38	2	NA	120	140	146	146	0	88	78	82	0	2	NA	NA	5.7	2	8
46262	1	80	3	5	2	1.24	20894.839732	22183.990399	1	67	4436.7980798	83.5	46	90.17	5.5	85	78.9	98.4	13	12.5	26.56	1	3	0	124	126	120	0	58	52	48	0	2	NA	107	4.8	2	8
46264	2	80	3	4	1	4.95	26670.889053	37141.59695	1	65	7428.31939	65.4	36	72.49	9.83	55	16.4	87.8	13.9	9.6	31.8	2	NA	0	112	98	102	0	52	46	46	0	1	1	187	7.2	1	7
46269	1	50	1	1	1	2.31	10920.11255	11989.844847	2	68	2397.9689694	42	41	50.39	15.1	94	29.4	88.7	12.5	8.2	26.92	2	NA	2400	126	124	128	0	68	72	66	0	2	NA	284	11.7	1	7
46281	1	70	4	5	1	5	12084.866416	12874.888408	2	67	2574.9776816000003	43.2	41	75.14	4.44	68	18.3	82	14.1	10.1	34.01	1	3	3600	120	124	122	0	66	70	70	0	1	1	NA	5.8	2	4
46282	1	60	4	5	1	5	6029.157126	6016.234496	2	73	1203.2468992	60.6	45	81.33	5.77	78	29.1	89.4	12.2	3.1	23.44	2	NA	240	100	98	104	0	76	72	72	0	2	NA	NA	5.4	2	6
46283	2	80	3	1	2	0.77	26449.332102	28884.791637	2	59	5776.9583274	73.6	38	82.21	5.88	60	41.7	93	13.9	6.8	28.29	1	1	0	122	124	114	0	62	64	54	0	1	1	111	6.2	2	11
46288	1	46	3	4	2	1.26	28087.57217	30686.100108	1	59	6137.2200216	92.2	39	81.33	9.05	77	15.1	86.8	12.5	11.5	39.93	2	NA	0	140	142	144	0	80	78	92	0	1	1	NA	5.7	2	8
46293	1	68	1	1	1	2.71	7799.133473	8415.549793	2	66	1683.1099586	36.6	42	85.75	6.88	100	17.6	87.9	12.9	6.4	25.37	1	3	4800	164	160	160	0	94	92	88	0	1	1	132	6.2	1	8
46317	2	71	4	2	1	2.23	11531.037128	12507.692647	1	73	2501.5385294	25.4	37	63.65	9.6	103	40.5	71.6	15.9	5.6	35.63	2	NA	0	126	124	120	0	68	66	66	0	2	NA	183	8.5	1	8
46320	2	45	4	3	2	3.03	24765.183917	25268.755563	2	67	5053.7511126	32.4	37	54.81	9.16	71	38.9	80.6	12.6	6.3	31.33	2	NA	4560	124	124	122	0	68	66	68	0	2	NA	178	8.6	1	5
46322	2	80	3	5	1	5	24004.090959	32784.387452	1	70	6556.8774904	106	40	72.49	4.16	57	24.8	91.9	14.2	5.6	20.65	1	3	1920	106	108	108	0	54	50	52	0	2	NA	84	5.1	2	8
46333	1	80	3	3	2	3.92	20894.839732	21124.66185	2	59	4224.93237	46.2	41	90.17	5.16	57	27	94.2	12	10.8	29.64	1	3	840	120	120	124	0	66	64	66	0	2	NA	NA	5.4	2	6
46334	2	75	1	4	1	3.23	9634.105961	12455.386323	1	71	2491.0772646	61.9	49	72.49	6.33	64	29.2	89.6	12.8	6	30.29	2	NA	6000	158	148	146	0	86	88	80	0	1	1	132	6.1	2	8
46336	1	55	3	2	2	3.07	22515.398006	24752.7181	1	67	4950.5436199999995	71	35	116.69	5.38	74	28.4	94.9	13.1	7.1	32.95	1	1	0	112	108	114	0	54	50	44	0	1	1	NA	5.8	2	6
46337	2	70	3	4	2	1.83	35990.287526	34984.678721	1	60	6996.935744199999	102	42	72.49	5.27	36	37.4	92.8	11.9	4	24.06	2	NA	1120	128	124	126	0	74	76	72	0	2	NA	108	5.9	2	8
46343	2	65	4	2	2	2.92	11494.14765	11226.486634	1	59	2245.2973268	17.4	41	107.85	11.44	96	29	66.7	16.8	6.2	42.52	1	3	0	144	132	130	0	54	56	62	0	1	1	222	7.7	1	6
46345	2	59	1	4	1	5	16965.190773	16765.477336	1	66	3353.0954672	21.6	37	45.97	5.61	53	27.3	86.4	12.4	4.3	26.89	2	NA	900	122	122	120	0	76	80	80	0	2	NA	NA	5.6	2	5
46346	1	75	3	3	2	2.41	26604.038957	26975.933618	2	63	5395.1867236	58.9	39	72.49	6.49	106	33.1	89.9	13.7	8.4	25.87	1	3	5280	120	118	118	0	56	56	54	0	2	NA	131	6.6	2	9
46348	1	58	4	2	1	4.37	22436.10665	22311.77178	1	68	4462.354356	42.1	41	81.33	13.99	82	34.6	86.3	12.1	8.1	40.6	1	3	720	140	140	144	0	84	84	86	0	1	1	261	7.9	1	5
46357	2	45	2	5	1	1.69	20857.913358	21169.163131	1	72	4233.8326262	52.3	38	54.81	6.61	64	24.2	86.6	13.7	6.8	26.31	2	NA	2880	118	116	114	0	78	76	70	0	2	NA	NA	5.4	2	8
46360	2	48	3	3	1	3.77	92858.750905	92841.329167	2	71	18568.2658334	73.1	36	57.46	5.66	79	29.6	95.3	12.9	6.7	37.84	1	3	520	108	110	104	0	66	68	66	0	2	NA	103	5.7	3	5
46367	1	53	4	4	2	3.37	20422.84537	21503.09482	2	64	4300.618963999999	15.3	40	122.88	7.49	77	26.1	85.9	15.8	6.2	63.92	2	NA	6000	114	110	116	0	76	76	76	0	1	1	NA	7.1	3	7
46368	2	68	2	5	1	5	10138.948889	10413.395552	1	72	2082.6791104	84.1	40	72.49	5	76	31.6	87.2	12.6	3.4	33.52	2	NA	0	110	104	100	0	70	66	68	0	1	1	97	5.8	2	5
46372	2	62	3	4	2	5	50901.315744	53863.262056	2	74	10772.6524112	62.4	38	62.76	4.94	61	26.4	88.8	11.2	8.9	24.24	2	NA	1140	0	132	126	128	0	76	78	72	2	NA	NA	5.4	2	8
46375	1	49	3	4	2	5	94759.282999	94741.260462	2	63	18948.252092400002	75.1	44	89.28	4.55	61	36.6	91.3	12.3	8.7	29.26	2	NA	7680	128	128	126	0	80	82	80	0	2	NA	86	5.5	2	6
46379	2	49	4	4	1	2.22	25638.92165	25531.821822	2	67	5106.3643644	39.7	42	72.49	5	43	43.6	93.9	14.6	5.7	24.2	1	1	0	132	118	124	0	78	76	82	0	2	NA	NA	5.3	2	5
46384	1	54	4	2	1	2.56	20000.257493	19889.421444	2	68	3977.8842888	72.4	43	68.95	5.77	55	24.9	93.1	12.2	3.6	20.7	2	NA	9600	136	134	132	0	78	70	70	0	2	NA	115	5.7	2	8
46385	1	42	3	2	1	5	57669.447825	60205.091567	2	66	12041.0183134	40.1	48	88.4	6	33	32.7	89.2	11.6	9	28.72	2	NA	6600	130	132	134	0	86	82	90	0	1	1	NA	6.3	1	6
46386	1	51	3	5	1	5	92508.104	94338.740377	2	67	18867.7480754	62.5	50	86.63	5.38	70	21.9	90.3	11.9	10.4	26.25	2	NA	3840	146	154	146	0	84	92	80	0	2	NA	NA	5.7	2	7
46389	1	79	3	5	2	2.63	28153.114415	27640.921197	1	67	5528.1842394	107	43	125.53	6.33	67	25.2	97.7	11.4	9.9	24.27	1	1	5040	114	108	108	0	50	54	42	0	1	1	NA	5.9	2	6
46392	1	69	2	1	1	0.69	7297.431562	8079.50651	1	72	1615.901302	34.5	40	99.01	8.05	98	24.1	91.6	12.9	11.3	23.94	1	1	560	166	162	160	0	60	56	48	0	1	1	158	9.4	1	6
46394	1	66	3	4	1	5	40876.913394	41833.975785	1	70	8366.795157	67.4	41	81.33	5.11	63	28.5	86.5	12.8	6.3	33.51	1	3	1160	142	144	142	0	72	68	64	0	1	1	100	5.5	2	9
46397	2	58	4	2	1	1.73	21262.599804	23050.202454	2	68	4610.0404908	22.6	40	59.23	5.66	89	43.4	87.7	12.6	4.4	27.12	1	1	0	0	172	162	168	0	80	82	78	2	NA	NA	5.7	2	6
46398	2	80	3	4	2	1.44	31174.963161	34614.160473	2	63	6922.8320946	36.7	45	81.33	4.94	50	15.4	95.7	13.5	5.6	24.89	2	NA	4060	178	172	174	0	90	88	86	0	1	1	NA	5.9	2	9
46405	2	61	3	3	2	1.08	22354.436622	24675.068593	1	63	4935.0137186	67.9	42	63.65	5.72	56	20.7	85.3	15	6.4	36.91	2	NA	0	146	136	132	0	60	70	62	0	1	1	NA	5.7	2	10
46406	1	76	3	3	1	3.65	27231.531935	27170.134284	1	65	5434.0268568	48.5	37	90.17	5.05	114	20.5	87.4	14.6	9	25.46	1	3	3840	134	0	144	0	74	0	78	0	1	1	98	5.2	2	6
46408	1	56	1	2	1	2.68	15898.417051	17050.211887	1	66	3410.0423774	80.2	45	90.17	5.44	101	10.5	89.3	12.7	8.2	27.29	2	NA	4560	138	132	134	0	70	76	76	0	2	NA	112	5.4	2	7
46410	2	54	4	2	2	2.1	21711.859865	22452.666562	2	64	4490.5333124	60.1	42	48.62	4.33	112	47	95.9	12.1	5.8	27.53	2	NA	1440	94	88	92	0	64	58	50	0	2	NA	NA	5.3	2	4
46419	2	72	1	2	1	0.59	10626.058944	12749.523628	1	66	2549.9047256000003	42.4	39	81.33	5.33	56	33.5	66.3	14.8	9.8	30.12	2	NA	0	180	172	174	0	54	50	60	0	1	1	104	8.2	1	8
46425	1	50	4	5	1	4.8	22436.10665	22311.77178	1	68	4462.354356	55.1	40	81.33	5.27	59	33.6	82.6	12.7	7.3	28.83	2	NA	8640	124	124	124	0	80	80	76	0	2	NA	101	5.7	2	5
46428	1	71	4	3	2	1.94	10235.688769	10303.445932	1	67	2060.6891864	56	40	99.01	6.11	61	25.4	91.2	13.5	6.6	34.23	1	3	0	110	96	96	0	60	58	56	0	1	1	NA	5.7	2	8
46432	1	48	4	3	2	1.63	28602.059999	29202.437791	2	62	5840.4875582	54.8	41	81.33	4.88	59	30.9	87.6	13.5	4.3	31.27	1	3	26400	116	114	112	0	76	80	76	0	2	NA	95	6	2	4
46436	1	46	4	2	1	1.43	26885.347467	29007.45415	1	68	5801.490830000001	49.4	42	99.01	12.77	51	22.1	88.6	12.7	5.7	29.06	2	NA	14800	112	112	106	0	76	80	78	0	1	1	NA	5.6	1	5
46440	2	48	2	4	1	5	20857.913358	20612.374972	1	72	4122.4749944000005	23.9	43	63.65	4.83	81	39.3	95.7	12.7	9.9	20.92	1	1	0	130	130	124	0	78	76	74	0	2	NA	NA	5.1	2	5
46442	2	66	2	4	2	4.38	4923.361892	4777.76733	1	62	955.553466	78.9	42	81.33	5.44	57	32.8	96.6	12.3	8	32.13	2	NA	10120	96	0	0	0	60	0	0	0	1	1	NA	5.8	2	7
46447	2	65	1	1	1	1.97	4849.546812	5113.985383	2	71	1022.7970766000001	72.2	41	55.69	4.83	84	37.5	89.3	12.9	8.1	23.15	2	NA	1200	140	136	134	0	80	72	72	0	1	1	98	5.6	2	8
46449	1	51	4	2	1	1.92	23747.324968	23615.723679	1	59	4723.1447358	33.1	40	87.52	4.94	59	35	87.4	12.7	9	39.97	1	1	2400	114	120	122	0	82	84	82	0	2	NA	NA	6	1	5
46451	2	75	3	3	2	1.99	31872.933798	31113.951115	2	64	6222.790223	72.7	43	122.88	4.77	38	32.4	91.7	11.8	6.3	30.01	1	3	0	158	148	134	0	78	80	76	0	1	1	NA	6	2	7
46452	1	67	3	3	2	1.27	16702.876731	16410.976812	2	62	3282.1953624000002	46.9	42	105.2	5.05	70	28.6	91.4	12.6	6.1	24.86	2	NA	0	154	148	142	0	74	70	72	0	2	NA	93	5.5	2	6
46457	1	43	3	4	2	5	116710.080329	120766.666868	1	69	24153.3333736	68.6	42	90.17	5.55	71	29.3	91.1	12.6	5.6	25.28	2	NA	480	124	124	122	0	90	78	82	0	1	2	106	5.5	2	7
46458	1	61	4	4	2	5	5603.772325	6081.057146	1	62	1216.2114292	39	45	99.01	6.55	61	25.4	81.9	12.8	7.3	23.55	2	NA	3360	128	128	124	0	66	62	64	0	1	1	128	6.2	2	7
46464	1	72	3	4	2	3.53	30052.773793	29781.655062	1	60	5956.3310124	65.8	41	90.17	4.83	74	28.3	93.2	13.1	4.6	24.9	1	3	0	104	108	104	0	64	70	70	0	2	NA	93	5.3	2	8
46468	2	60	4	2	2	2.77	10882.707368	10629.284792	1	59	2125.8569584	32.1	43	81.33	6.16	59	40.8	91.9	12.5	4.5	24.51	2	NA	0	162	156	154	0	74	60	64	0	1	1	116	5.7	2	3
46472	1	49	4	5	1	2.42	24334.892183	23968.61337	2	72	4793.722674	66.5	44	106.08	5.44	100	39.8	89.1	12.8	6	35.97	1	2	0	170	172	168	0	102	100	104	0	1	1	NA	5.9	2	3
46475	1	60	4	4	1	2.5	8511.4591	8621.915524	2	66	1724.3831048	36.3	47	120.22	10.05	36	43.4	74.4	14.7	3.7	27.43	1	2	420	136	132	136	0	56	58	64	0	1	1	NA	5.4	2	7
46476	2	73	1	1	1	0.92	10626.058944	12749.523628	1	66	2549.9047256000003	111	40	63.65	4.88	54	39.7	89.1	12.3	4.9	27.59	2	NA	0	160	156	150	0	48	54	56	0	2	NA	NA	5.4	2	8
46477	1	68	3	4	2	2.32	54622.648444	68146.555564	1	61	13629.311112799998	20.6	41	187.41	4.88	73	34.2	92.8	12.1	8	38.18	1	3	120	132	124	122	0	0	0	0	0	1	1	94	6.3	1	6
46479	1	47	3	2	2	1.63	103822.015212	113908.665036	2	59	22781.7330072	63.8	42	71.6	5.66	61	20.7	84.3	11.7	10.8	34.53	1	1	3600	0	144	126	136	0	72	68	66	1	1	NA	5.4	3	7
46481	1	75	3	5	1	5	27388.783173	28128.543567	2	68	5625.7087134	98.9	45	104.31	4.55	82	35	86.6	12.9	8.4	26.64	2	NA	8560	106	122	116	0	70	68	70	0	1	1	NA	5.5	2	8
46484	2	54	3	3	2	4.84	100674.006335	101729.796882	2	62	20345.9593764	31.6	41	67.18	5.05	129	27.7	89.6	12.5	6.3	40.66	1	3	0	0	110	0	0	0	84	0	0	2	NA	99	5.2	2	7
46485	2	53	2	2	2	0.93	11447.172565	11614.815338	1	64	2322.9630676	58.7	43	63.65	4.77	96	38.3	80.4	13.9	6.3	32.55	2	NA	840	118	120	124	0	78	74	80	0	2	NA	NA	5.9	2	6
46486	1	49	2	4	1	4.6	21526.509275	23635.242322	1	72	4727.0484644	40.7	42	90.17	5.94	59	35.3	88.4	11.8	5.9	29.55	1	3	2520	112	108	102	0	78	76	76	0	2	NA	115	5.4	2	8
46490	1	53	3	3	2	0.9	21572.249638	22521.085841	1	67	4504.2171682	77.7	43	90.17	5.33	73	38.4	95.6	13.2	7.7	25.36	1	1	36240	120	114	146	0	66	72	60	0	2	NA	NA	5.7	2	8
46491	1	78	3	2	1	1.17	31035.468546	31071.384188	1	59	6214.2768376	57.7	40	90.17	4.72	90	26.2	84.6	14.8	8.5	23.38	2	NA	0	124	120	126	0	52	64	62	0	1	1	96	6.9	1	6
46492	2	66	3	5	2	1.61	59356.356426	70522.677041	1	60	14104.535408200001	99.8	37	72.49	5.05	154	34.8	89.1	12.5	5.4	28.49	1	3	480	136	136	138	0	58	60	58	0	1	1	NA	5.5	2	8
46493	2	66	4	3	2	2.1	9852.944589	10489.623029	1	61	2097.9246058	61.3	40	116.69	8.72	65	29.2	85.6	13.1	6.6	29.86	2	NA	3120	132	132	126	0	44	46	52	0	1	1	175	9.2	1	7
46495	2	75	3	4	2	2.5	33345.316264	33905.945152	2	62	6781.1890304	81.4	42	109.62	7.55	107	31.5	89.6	12.3	5.1	26.34	1	3	0	124	118	112	0	66	62	58	0	1	1	NA	5.2	2	6
46496	2	63	4	4	2	5	11172.51228	13772.776973	1	61	2754.5553946	23.4	38	116.69	5.83	122	47.6	88.2	13	4.9	42.03	2	NA	280	180	182	184	0	68	68	64	0	1	1	NA	6.7	1	8
46497	1	64	4	2	1	2.45	7237.067591	7080.744171	2	67	1416.1488342	31.3	40	81.33	6.11	59	42.2	91.1	13.2	6.3	29.87	1	3	120	170	160	158	0	72	68	76	0	1	1	116	8.8	1	5
46501	2	74	3	2	2	2.01	42969.403729	45575.489082	1	69	9115.0978164	74.1	37	81.33	5.22	76	23.9	91.3	13.3	8.1	30.74	1	3	0	132	124	122	0	66	62	60	0	2	NA	98	5.7	2	10
46504	2	42	2	3	1	2.66	22016.686323	22345.227749	1	72	4469.0455498	42.3	42	54.81	5.66	53	43.5	86.6	12.4	10.1	26.82	2	NA	0	112	108	122	0	74	72	70	0	2	NA	NA	5.3	2	8
46507	1	80	3	5	2	3.14	20184.9427	20406.956669	2	62	4081.3913337999998	59.3	38	114.04	6.22	28	21.6	91	13.7	9.2	39.1	1	3	0	154	146	146	0	74	74	78	0	1	1	NA	5.7	2	7
46509	1	56	4	4	2	0.49	18792.61119	19187.081603	1	62	3837.4163206	48	43	116.69	10.16	84	24.9	84	13.4	6.1	33.41	2	NA	900	124	126	114	0	64	66	66	0	1	1	NA	7.2	1	4
46514	2	61	3	3	2	2.14	63818.812762	66675.574234	2	59	13335.1148468	72.6	45	63.65	5.05	60	27.3	91.6	12.1	10.7	25.05	1	3	0	128	122	124	0	80	74	68	0	2	NA	NA	5.7	2	6
46523	1	50	3	4	2	5	86053.459426	86210.80218	1	59	17242.160436	60.8	39	72.49	5.72	57	30.8	85.7	14.3	9.3	48.56	1	3	1440	178	176	172	0	76	72	74	0	2	NA	NA	5.7	2	7
46526	2	55	3	4	2	5	95352.038125	95049.186284	1	60	19009.837256799998	123	47	81.33	5.22	74	31	91.6	11.8	7.2	24.39	1	3	8160	120	116	118	0	82	82	82	0	2	NA	105	5.3	2	5
46528	1	76	3	4	2	2.78	28153.114415	29027.01756	1	67	5805.403512	52.5	41	116.69	5.22	58	24.9	93.4	12.7	7.6	28.12	1	3	3200	122	116	110	0	80	84	72	0	1	1	104	6	2	8
46531	1	69	4	2	1	1.04	7043.120456	6890.986368	1	59	1378.1972736	29.7	42	107.85	7.27	93	22.8	87	14.5	10	38.38	1	3	0	132	130	128	0	80	80	82	0	1	1	145	6	1	6
46532	1	40	3	4	2	1.16	28087.57217	28416.35196	1	63	5683.270392	56.7	43	99.01	5.38	132	19	83.3	12.5	11.3	28.57	1	1	23760	136	138	140	0	82	86	82	0	2	NA	106	5.6	2	7
46533	2	43	1	3	1	2.36	20466.951401	20772.36709	2	72	4154.473418	36.3	38	41.55	5.16	148	54.3	88.1	12.2	6.9	31.91	1	1	0	104	106	104	0	66	68	68	0	1	1	NA	5.1	2	8
46536	2	79	3	2	2	2.56	31860.187616	30969.978412	1	61	6193.9956824	48.3	38	72.49	5.22	103	27	88.1	13.3	5.9	30.96	2	NA	26880	136	130	128	0	50	50	46	0	1	1	NA	6.5	2	6
46537	1	59	2	5	1	5	16143.008083	17724.374303	1	66	3544.8748606	40.7	43	63.65	5.66	71	32.5	88.1	12.5	4.1	30.77	2	NA	3560	122	114	112	0	74	80	70	0	2	NA	110	5.6	2	6
46546	1	80	3	1	1	5	19135.721972	21022.805083	1	65	4204.5610166	79.1	44	99.01	4.77	80	28.3	85.6	14.3	4.6	29.71	2	NA	1440	118	116	114	0	54	58	52	0	1	1	96	5.2	2	9
46547	1	74	3	3	2	5	30052.773793	34654.288231	1	60	6930.8576462	57.5	43	90.17	5.33	50	24.2	87.8	13.1	7.1	29.22	2	NA	0	130	138	134	0	70	66	68	0	2	NA	104	5.3	2	7
46548	1	80	4	1	2	2	10235.688769	10303.445932	1	67	2060.6891864	59.5	43	81.33	6.05	56	33.3	94.6	12.5	6.6	22.86	1	3	0	130	128	130	0	56	52	56	0	2	NA	114	6.1	1	5
46554	1	48	3	5	2	4.72	107335.642923	119313.623148	2	63	23862.7246296	102	44	127.3	5.27	61	36	88.9	12.5	3.8	28.12	2	NA	640	124	126	126	0	92	86	86	0	2	NA	105	5.3	2	7
46555	1	80	3	4	2	2.08	23034.081832	23287.433452	1	59	4657.4866904	62.4	46	125.53	5.22	30	25	96.9	13.3	4.8	26.37	2	NA	0	146	158	156	0	84	84	72	0	2	NA	NA	5.4	2	8
46559	2	71	3	4	2	1.16	20637.790931	22480.350521	1	63	4496.0701042	96	41	125.53	4	55	29	83.3	14.3	8.1	38.58	1	3	0	106	108	104	0	42	42	44	0	2	NA	NA	5.7	1	6
46562	1	70	2	2	1	1.31	7153.392031	7293.317905	2	73	1458.663581	58.6	41	63.65	5.33	94	31	94.7	12.2	5.1	29.85	1	3	300	130	122	120	0	80	76	76	0	2	NA	NA	5.4	2	8
46563	1	60	3	5	1	4.81	40868.480144	41825.345085	2	69	8365.069017	82.1	46	68.07	4.83	65	25.4	92.3	11.6	5.3	31.72	1	3	4360	96	106	106	0	64	64	70	0	1	1	NA	5.4	2	8
46564	2	65	1	1	1	3.52	7280.467062	7870.42862	1	71	1574.085724	46.4	42	54.81	4.72	118	16.6	92.8	12.1	12.4	23.91	1	1	0	0	164	170	170	0	74	62	76	1	1	NA	5	2	7
46565	2	42	4	5	1	4.72	21615.82851	21872.879007	2	69	4374.5758014	14.7	38	67.18	4.44	45	20.7	78.9	13	7.3	21.53	2	NA	2560	0	86	94	96	0	64	60	66	2	NA	75	5.1	2	6
46566	2	48	2	3	1	5	22291.904881	22624.553225	2	66	4524.910645	76.4	43	64.53	5.5	103	30.4	87.3	12.3	5.5	23.17	1	3	840	122	126	116	0	78	86	76	0	2	NA	NA	5.2	2	6
46569	2	63	3	3	2	1.24	21576.59974	27833.431874	1	64	5566.6863748000005	38.5	39	72.49	4.88	59	34.8	73.6	16.8	5.7	31.63	1	1	0	136	138	124	0	70	72	68	0	1	1	99	5.9	2	7
46570	1	61	4	2	2	2.04	7444.157754	7428.910957	1	67	1485.7821914	61	41	81.33	5.44	117	27	78.8	14.9	5.9	29.1	1	1	0	134	132	136	0	82	78	76	0	1	1	111	6.4	1	8
46574	2	41	1	5	2	4.66	22806.963625	22538.48111	1	69	4507.6962220000005	34	40	54.81	4.77	60	41.4	89.8	12.6	5.7	23.87	2	NA	0	118	0	0	0	60	0	0	0	2	NA	87	5.3	2	6
46575	2	62	3	3	2	1.79	53715.249023	59291.472048	2	62	11858.294409600001	53.4	44	61.88	6.22	46	14.1	82.1	14.9	5	27.28	2	NA	2640	140	124	120	0	62	54	50	0	2	NA	125	6.1	2	6
46577	1	62	3	5	2	5	47908.546222	48298.366724	2	62	9659.6733448	78.8	48	95.47	5.55	48	26.3	90.2	12.5	4.3	22.67	1	2	11040	118	124	126	0	68	60	62	0	2	NA	108	5.3	2	7
46578	1	72	4	2	2	0.17	10220.019724	10555.028436	2	64	2111.0056872	29.3	45	83.1	4.88	47	27.2	93.9	13.7	7.4	24.14	2	NA	360	140	134	128	0	66	60	58	0	1	1	NA	5.9	1	8
46580	2	58	3	3	2	5	96663.55644	96356.539027	2	63	19271.3078054	44.3	43	81.33	5.72	59	23	87.5	13.7	8.5	41.47	2	NA	0	118	0	122	120	80	0	84	82	2	NA	NA	6.2	2	6
46594	2	60	4	3	2	3.86	9037.014557	8963.329353	2	74	1792.6658705999998	14.6	41	70.72	8.22	99	43.5	91.9	12.5	7.1	28.36	2	NA	0	148	144	146	0	68	76	74	0	1	1	155	7.4	3	6
46595	2	80	3	2	2	1.2	22261.969455	27429.860323	2	62	5485.9720646000005	25.3	46	64.53	5.83	57	39.7	90.7	12.4	8	29.58	2	NA	0	204	194	190	0	86	78	80	0	1	1	NA	5.3	2	8
46597	1	45	2	2	2	2.42	21392.043064	22151.322162	2	62	4430.2644324	64.7	43	67.18	6.55	56	28.1	81.3	12.1	7.3	34.76	2	NA	0	112	114	112	0	78	84	80	0	2	NA	127	8.3	1	5
46599	2	59	2	2	1	1.31	14000.793521	13835.976831	1	72	2767.1953662	90.5	41	72.49	4.33	83	38.4	100.1	12.5	7.1	24.3	1	1	0	128	130	130	0	74	70	66	0	1	1	87	4.9	2	8
46600	2	47	3	5	2	5	129047.382545	133678.226809	2	65	26735.6453618	60.4	42	59.23	4.27	89	31.8	85.3	13.6	9.9	26.87	1	1	60	118	102	108	0	70	70	68	0	2	NA	81	5.6	2	8
46603	2	73	3	3	2	1.68	35990.287526	41088.874308	1	60	8217.774861599999	79.2	42	63.65	5	91	40.9	91.1	19.8	6.4	30.93	2	NA	2280	140	134	132	0	56	54	62	0	1	1	NA	6.4	1	4
46609	2	61	3	4	2	5	55519.274052	57872.977688	2	64	11574.5955376	120	40	72.49	4.55	41	33.8	87.8	12	9.4	23.23	2	NA	0	138	132	0	0	74	86	0	0	2	NA	NA	5.8	2	8
46625	2	51	4	4	2	1.39	20877.42148	21246.978845	1	64	4249.395769000001	45.6	44	54.81	4.27	100	26.5	88.9	13.9	9.5	21.36	1	1	3280	128	120	114	0	78	74	76	0	2	NA	NA	5.4	2	8
46627	2	73	1	1	1	2.63	8080.104614	9076.754241	2	71	1815.3508482000002	78.5	38	73.37	11.05	91	35.5	86.9	12.9	6.9	27.43	1	3	3840	126	128	120	0	64	66	66	0	2	NA	208	9.2	2	6
46629	1	80	3	2	2	2.14	18586.695114	18791.129975	2	60	3758.225995	87.6	40	97.24	5.83	64	22	90.7	13.5	7.6	27.69	1	3	0	108	98	94	0	60	54	56	0	1	1	118	5.6	2	8
46634	2	63	3	4	2	1.25	22354.436622	28836.827688	1	63	5767.365537600001	31.8	41	81.33	7.22	52	6.8	88.6	15.7	9	25.15	1	3	0	134	130	128	0	70	60	62	0	1	1	NA	5.8	2	6
46642	1	61	1	1	1	0.46	8605.549653	10176.573265	1	66	2035.3146530000001	61.9	46	72.49	5.77	56	28.1	84.7	13	5.9	23.22	2	NA	14400	142	134	130	0	86	86	86	0	1	1	119	5.4	2	6
46649	2	42	3	5	2	5	80591.332426	80702.135415	1	67	16140.427082999999	119	40	63.65	4.27	45	25.7	91.9	11.3	7.1	22.09	1	3	4320	108	108	98	0	72	72	68	0	2	NA	88	5.3	2	8
46656	1	70	3	1	2	1.7	11265.858895	11060.89768	2	59	2212.179536	73.6	42	123.76	6.11	76	15.9	90.1	12.8	5.4	24.89	1	3	0	132	138	126	0	74	64	62	0	1	1	NA	6.6	1	5
46657	1	74	3	3	2	2.34	28153.114415	28102.556994	1	67	5620.511398799999	78.1	43	81.33	6.16	90	30.8	96.3	12.3	8.8	37.77	1	3	14400	136	136	132	0	80	78	78	0	2	NA	NA	5.8	2	6
46659	2	48	3	3	2	1.99	26552.136052	26723.593977	2	62	5344.7187954	37.5	43	67.18	4.77	66	25.3	89.2	12.6	6.6	32.38	2	NA	0	104	92	94	0	68	70	66	0	2	NA	NA	5.2	2	3
46663	1	46	3	3	2	0.71	24678.623332	24673.929634	2	60	4934.7859268	113	40	86.63	5.5	48	19.7	93.9	13.5	12.1	27.19	1	1	0	124	116	114	0	72	68	74	0	2	NA	NA	5.3	2	4
46664	1	47	3	4	2	4.08	72445.236257	72431.457691	1	60	14486.291538200001	82.8	48	90.17	5	75	28.6	93.9	13.1	7	22.43	1	1	17520	124	112	116	0	74	82	86	0	2	NA	NA	5.4	2	8
46665	1	57	3	5	1	5	66478.663049	68928.201762	1	70	13785.6403524	98.1	46	99.01	5.77	48	35.4	97.4	11.2	3.9	23.97	1	3	3720	134	120	114	0	74	72	76	0	2	NA	120	5	2	7
46666	1	50	3	4	2	5	63806.113335	63922.778367	1	60	12784.5556734	81.6	41	116.69	5.33	135	25.3	90.6	12.5	8.1	31.89	2	NA	840	122	124	124	0	0	0	0	0	1	1	NA	5.7	2	6
46670	2	80	5	5	1	2.14	46567.136586	52402.367725	2	65	10480.473544999999	43.4	36	110.5	6.44	57	22.8	84.8	12.3	6.3	29.51	2	NA	0	102	104	104	0	56	54	48	0	1	1	NA	5.9	2	7
46674	2	69	2	1	2	1.95	7055.055869	7946.336064	2	65	1589.2672128	69.6	43	62.76	5.94	65	34.2	91.2	12.4	5.9	31.08	2	NA	1680	134	118	122	0	66	66	62	0	1	2	NA	6.5	2	4
46676	1	51	4	2	1	1.21	24399.832214	24264.614905	1	72	4852.922981	26.3	34	63.65	5.38	52	18.4	84.4	11.4	8.2	26.27	1	3	0	106	108	108	0	64	62	66	0	2	NA	NA	5	2	5
46682	2	51	3	4	1	1.83	26737.102095	28257.391527	2	73	5651.4783054	41.8	38	65.42	4.33	44	42.8	81.8	14.4	6.8	29.97	2	NA	0	122	114	114	0	72	72	70	0	2	NA	NA	5.3	2	8
46688	1	66	3	3	2	2.99	46864.678897	45850.940766	1	61	9170.1881532	81.3	43	63.65	5.94	52	30.9	89.8	12.6	8.1	34.06	1	1	2400	150	144	138	0	62	56	62	0	1	1	NA	5.6	2	8
46691	2	40	1	1	2	0.62	15609.979423	15642.990119	1	62	3128.5980238	40.2	44	45.97	5.55	72	41.3	84.8	12.5	6.1	34.98	2	NA	240	102	98	100	0	76	70	70	0	2	NA	NA	5.7	2	7
46692	1	78	3	3	2	2.86	30137.047977	32585.057678	2	63	6517.011535600001	72.8	44	87.52	5.27	125	29.6	89.8	13.1	5	26.14	2	NA	3840	168	168	164	0	74	78	74	0	1	1	103	5.7	2	6
46704	1	59	4	3	1	4.38	21097.150181	21246.826198	1	59	4249.3652396	35.1	41	81.33	6.38	82	37.3	88	13.4	6	35.16	2	NA	0	122	118	116	0	74	74	74	0	2	NA	127	5.4	1	8
46710	1	60	1	1	2	3.13	5213.785684	6025.532935	2	74	1205.106587	52.3	40	96.36	6.44	56	31.4	92.6	12.5	6.9	32.87	2	NA	2400	118	114	120	0	76	76	78	0	2	NA	124	5.4	2	6
46712	2	80	3	4	1	2.12	23999.138713	27006.420925	2	69	5401.2841849999995	34.8	41	44.2	4.55	58	31.3	91.5	13.9	4.7	25.73	1	3	600	114	110	104	0	62	60	56	0	2	NA	92	5.5	2	8
46713	2	51	3	3	2	5	95352.038125	95049.186284	1	60	19009.837256799998	129	37	63.65	5.27	49	28.1	90.1	12	5	33.06	2	NA	7920	118	118	112	0	78	74	70	0	1	1	107	5.6	2	8
46716	2	52	4	5	1	4.55	44567.872484	45097.863447	2	70	9019.5726894	23.4	37	66.3	5.5	63	43.9	91	12.4	7.8	30.97	1	3	3120	122	122	120	0	76	74	68	0	1	1	NA	5.6	2	7
46717	2	49	2	4	1	4.19	29445.359902	29098.730494	1	72	5819.7460988	49.4	40	54.81	6.16	73	43.9	94.8	12.5	5.5	31.8	1	3	1080	132	136	128	0	82	84	84	0	1	2	NA	5.9	2	6
46722	1	52	4	4	2	2.69	18724.122718	19714.519644	2	74	3942.9039288	64.4	42	92.82	4.94	77	19.2	90.5	13.1	7.8	23.97	1	2	9600	108	106	104	0	68	74	68	0	2	NA	NA	5.8	2	8
46734	1	80	3	5	1	5	17222.358424	22203.012093	1	70	4440.6024186	109	38	90.17	5.33	80	17.6	98.6	13.6	8.1	35.22	2	NA	1680	142	0	0	0	66	0	0	0	2	NA	103	5.8	2	8
46740	2	44	1	5	1	1.68	25274.173117	24976.646727	1	66	4995.3293453999995	53.8	41	54.81	5.66	100	21.9	58.7	17.6	6.7	32.22	2	NA	8400	130	126	122	0	76	70	70	0	2	NA	NA	5.6	2	9
46750	1	45	1	1	1	2.28	14685.352512	14950.795292	1	65	2990.1590584	58	44	63.65	5.22	64	35.8	92.8	12.7	5.1	29.37	1	1	15120	136	118	114	0	62	68	54	0	2	NA	104	5.7	2	8
46753	1	59	1	5	1	2.27	17560.193207	18832.378972	2	65	3766.4757944	63.8	46	65.42	5.61	86	26.9	95.8	12.2	6.1	22.67	1	1	13440	0	0	0	0	0	0	0	0	1	1	106	5.3	2	7
46761	2	65	4	4	1	1.68	13053.220833	13002.793217	2	70	2600.5586434	75.1	41	78.68	5.27	35	39.5	82.3	14.2	4.2	27.17	2	NA	0	0	126	0	0	0	72	0	0	2	NA	100	6.1	2	8
46768	2	59	3	5	2	5	96663.55644	96356.539027	2	63	19271.3078054	67.2	45	59.23	5.27	53	31.3	95.4	12.1	4.6	26.57	1	1	2460	128	124	112	0	64	66	68	0	1	2	100	5.3	2	8
46770	2	70	3	4	1	0.77	26899.316182	26539.212481	2	66	5307.8424962	75.1	45	100.78	4.5	101	20.3	90.7	13.1	6.9	28.87	1	1	720	108	98	104	0	74	74	76	0	1	1	91	5.2	2	9
46776	2	73	3	3	2	5	35990.287526	34984.678721	1	60	6996.935744199999	66.1	42	54.81	4.66	63	33.1	97.6	13.7	5.8	22.06	1	3	0	124	124	114	0	70	72	76	0	2	NA	91	5.6	2	7
46777	2	45	4	4	2	3.69	23833.861391	24647.070587	1	74	4929.4141174	43.7	43	61.88	5.38	81	27.9	90.9	12.8	5.1	30	2	NA	0	134	138	136	0	86	82	74	0	2	NA	NA	4.8	2	8
46778	1	73	3	1	2	0.87	11057.118287	11496.997835	2	62	2299.399567	37.6	46	70.72	10.1	52	24.2	84.1	13.1	8.7	26.9	2	NA	13920	124	122	122	0	68	64	66	0	2	NA	NA	6.9	2	8
46781	2	71	4	2	2	1.42	17997.440423	18180.571898	2	65	3636.1143795999997	115	42	102.54	5.66	54	30.5	74.5	15.1	5.4	29.79	2	NA	0	116	100	98	0	50	48	48	0	1	1	109	6.7	2	6
46784	2	41	1	2	2	0.47	23128.209132	22855.944929	2	61	4571.1889858	36.2	41	52.16	5.11	104	31.9	66.5	15.6	6.2	31.27	2	NA	1680	168	164	162	0	82	80	82	0	2	NA	104	5.5	2	6
46794	2	51	3	4	2	0.17	35625.038592	35511.888326	2	61	7102.3776652	33.5	41	75.14	4.94	120	40.2	84.3	12.9	7.1	33.98	2	NA	0	128	136	134	0	84	84	84	0	1	1	99	5.4	2	9
46800	1	68	3	5	2	5	49330.978908	50485.978655	1	63	10097.195731	43.6	44	107.85	4.77	64	25.5	92	12.4	6.6	31.69	2	NA	0	134	136	136	0	96	94	96	0	1	1	NA	5.6	2	8
46804	2	40	4	5	2	1.75	24997.064529	25849.962111	1	64	5169.9924222	27.8	35	72.49	4.55	119	35.8	71.3	16	5.6	41.72	2	NA	13680	112	116	112	0	78	78	78	0	1	1	89	5.5	2	7
46805	2	80	3	4	2	1.87	46088.498231	59114.420936	2	60	11822.884187200001	35.3	42	68.95	10.21	63	28.5	88.7	13.3	6.1	22.68	1	1	0	164	154	148	0	58	64	68	0	1	1	NA	7.6	1	9
46807	1	66	3	2	2	0.94	19043.687101	20518.488227	1	61	4103.6976454000005	70	42	205.09	14.93	123	15.2	86.6	12.8	10.7	26.72	1	3	0	122	114	112	0	66	70	74	0	1	1	286	11.4	1	6
46811	1	80	5	4	1	0.28	20220.281874	26067.925885	2	68	5213.585177	47.9	40	98.12	5.27	75	30.8	96.8	13.1	4.5	17.34	2	NA	60	156	154	156	0	48	44	44	0	1	1	98	5.6	2	8
46812	2	58	3	5	1	3.29	87778.705525	91292.704614	1	65	18258.5409228	59	40	63.65	4.94	52	24.2	90.1	12.6	8.7	33.33	2	NA	0	128	122	122	0	66	64	60	0	1	1	NA	5.7	2	9
46819	2	58	1	1	1	0.71	16965.190773	16765.477336	1	66	3353.0954672	41.6	36	45.97	11.49	56	31.2	86.4	14.6	5.8	41.17	2	NA	0	142	136	134	0	48	58	50	0	2	NA	212	8.2	1	4
46822	2	80	3	3	2	2.12	27520.277867	33097.794946	1	61	6619.558989200001	55.3	44	152.05	5.38	89	20.1	94.7	13.7	6.4	28.3	1	3	0	184	184	180	0	52	52	58	0	1	1	106	6	1	12
46825	2	55	4	3	2	0.44	20877.42148	22224.405170000002	1	64	4444.881034	43.8	38	81.33	4.55	68	38.3	86.9	13.3	5.6	28.19	1	1	3840	106	98	102	0	64	62	62	0	2	NA	NA	5.5	2	7
46830	2	62	4	2	1	4.9	11318.919739	12700.193506	1	68	2540.0387012	21.9	40	63.65	4.61	142	43.4	82	13.6	4.6	39.78	1	1	600	122	116	116	0	64	66	58	0	2	NA	NA	5.5	2	7
46835	1	49	4	3	1	5	41292.306634	44551.579366	2	65	8910.3158732	29.7	42	69.84	5.38	46	32.6	93.8	12.5	7.7	25.28	1	3	19200	100	88	90	0	60	58	66	0	2	NA	NA	5.3	2	5
46836	2	53	3	5	2	5	110262.006938	109911.798883	2	62	21982.3597766	66.9	45	58.34	5.16	98	21.2	88.6	12.5	8.6	28.96	2	NA	0	0	88	0	0	0	66	0	0	2	NA	NA	5.5	2	6
46838	1	75	3	5	2	5	30052.773793	29506.019829	1	60	5901.2039658	81.3	42	90.17	5.66	34	29.9	90.7	13.9	8.7	28.11	1	3	4200	130	132	132	0	72	76	76	0	2	NA	NA	5.8	2	7
46840	2	61	4	4	1	1.01	8592.289113	10388.151765	2	69	2077.630353	21.8	39	124.64	3.94	64	30.2	85.9	15.5	7.1	35.18	1	1	5040	128	126	118	0	68	70	64	0	1	1	NA	6.2	2	8
46841	2	49	2	3	2	2.54	23128.209132	22855.944929	2	61	4571.1889858	23	42	50.39	4.61	45	35.9	85.3	12.6	7.8	26.13	1	3	0	120	120	116	0	58	62	58	0	2	NA	NA	5	2	6
46846	2	78	3	1	1	1.09	10395.612454	10980.89514	2	66	2196.179028	64.5	39	53.04	4.72	95	45	90.3	13	8.9	25.02	2	NA	12600	152	138	144	0	78	78	78	0	2	NA	95	5.2	2	5
46853	1	61	3	2	2	5	53088.2953	51939.933025	2	63	10387.986605	71.7	41	88.4	4.88	64	22	90	12.1	8.9	35.1	1	3	0	120	116	112	0	80	80	76	0	1	1	NA	6	2	4
46854	2	45	3	4	1	5	92244.052717	95189.469175	2	66	19037.893835000003	35.9	44	83.1	7.11	62	36.3	89.1	12	7.3	37.13	2	NA	13440	118	118	114	0	66	68	64	0	2	NA	NA	5.2	2	7
46856	1	44	4	3	1	4.86	28456.589778	30702.717318	2	67	6140.5434636	23.7	45	63.65	5.44	81	39.1	89.4	13.2	6.3	33.18	2	NA	600	0	0	0	0	0	0	0	0	2	NA	NA	6.1	2	8
46857	2	72	3	2	2	3.92	41869.277142	41119.99046	2	60	8223.998092	63.9	38	61	5.27	30	16.5	91.1	12.9	5.5	28.32	1	3	0	132	130	126	0	56	58	58	0	1	1	102	5.7	2	6
46861	2	63	3	5	2	3.65	55519.274052	62937.034761	2	64	12587.4069522	139	44	79.56	4.72	69	36.2	92.3	12.5	10.1	24.06	1	1	8880	124	120	114	0	70	78	70	0	2	NA	NA	5.7	2	8
46862	1	50	3	4	2	5	63806.113335	63922.778367	1	60	12784.5556734	86.5	46	99.01	5.33	63	25.6	94.8	12.5	7	24.37	1	3	14400	124	112	112	0	80	84	76	0	2	NA	107	5.3	2	7
46864	2	46	3	4	2	2.49	79169.180089	79538.221146	1	64	15907.6442292	77	44	63.65	4.39	53	22.7	88.1	12.5	6	22.41	2	NA	2040	0	0	0	0	0	0	0	0	2	NA	87	5.3	2	8
46874	2	80	3	3	2	4.75	28968.55967	32458.143878	1	63	6491.6287756	66.7	44	99.01	5	111	29	94.3	14	6.5	32.25	2	NA	0	0	112	110	106	0	48	50	50	1	1	95	5.9	2	8
46876	2	61	2	3	2	4.5	7294.599204	7262.847426	2	61	1452.5694852000001	76.9	42	78.68	5.27	50	38.9	86.1	12.2	8.1	27.53	2	NA	280	114	114	112	0	60	66	68	0	1	1	NA	6.4	1	8
46883	2	55	1	2	2	3.13	10757.622564	10630.984331	2	63	2126.1968662	61.2	44	52.16	4.66	96	33.1	83.9	12.2	4.7	26.92	2	NA	360	124	114	120	0	80	76	80	0	2	NA	89	5.2	2	8
46888	2	52	3	5	2	5	84879.680831	85616.779973	2	74	17123.3559946	85.4	42	86.63	5.38	44	26.3	88.6	12.2	5.2	23.95	1	2	1000	106	104	100	0	76	72	74	0	1	1	NA	5.4	2	7
46891	1	41	3	2	2	0.97	31673.757423	32790.818922	1	61	6558.1637844	75.6	45	63.65	5.5	57	20.2	92.8	12.7	5.9	28.21	1	2	4840	128	122	124	0	80	80	78	0	1	1	106	4.8	2	5
46898	2	80	3	2	2	1.44	45851.737011	56495.753635	2	63	11299.150727	115	43	69.84	5.88	72	30.5	94.9	12.2	7.1	23.55	2	NA	60	184	188	180	0	82	84	74	0	1	1	NA	5.5	2	8
46899	1	56	1	5	1	5	10622.508056	11392.078377	1	65	2278.4156754	52.5	39	81.33	5.66	73	31	87.1	12.2	6.9	30.24	1	3	8800	126	120	114	0	76	80	76	0	1	1	NA	5.5	2	8
46901	1	40	2	3	1	3.52	16596.326993	17559.001327	1	73	3511.8002654	72.3	43	76.02	5.16	82	28.5	85.1	13.2	6.8	26.55	2	NA	0	108	108	108	0	76	72	76	0	2	NA	102	5.5	2	8
46906	1	52	1	4	1	5	15232.987003	15708.136365	1	71	3141.627273	90.2	44	107.85	6.22	69	31.1	91.4	12.9	6.3	36.51	1	1	2640	108	106	106	0	70	70	70	0	2	NA	122	5.4	2	6
46907	1	58	2	1	2	0.75	14772.347456	15296.670197	2	61	3059.3340393999997	97.1	41	74.26	5.33	68	38.7	91	13.4	6.2	27.1	1	1	10080	124	0	128	132	70	0	88	90	1	2	108	5.6	1	3
46909	1	68	3	4	2	4.86	81571.68296	79807.191505	2	64	15961.438300999998	85.6	40	75.14	6.83	32	39.4	97.1	12	6.1	33.02	1	3	2580	90	96	0	0	68	76	0	0	2	NA	133	6.2	2	6
46911	2	77	3	3	2	5	33715.313253	33847.189621	1	67	6769.4379241999995	40.6	45	90.17	7.66	123	19	92.8	13.4	12.5	21.05	1	3	0	118	0	0	0	74	0	0	0	1	1	148	5.8	2	5
46914	1	44	2	3	2	0.35	16958.267315	17000.179089	1	62	3400.0358178	83	43	99.01	5	47	40.2	93	12.8	5.2	27.49	2	NA	1840	146	144	142	0	102	100	102	0	1	1	97	5	2	4
46916	2	75	4	2	1	1.27	13104.926116	13027.586637	1	59	2605.5173274	45.4	40	134.37	4.88	98	26.3	90.1	14.7	5.8	34.7	2	NA	4320	130	124	120	0	66	62	62	0	1	1	NA	5.1	2	3
46918	1	40	1	4	1	5	23121.226501	25438.311237	2	70	5087.6622474000005	42.1	42	83.1	4.44	87	30.6	91.4	11.6	8.1	45.85	2	NA	500	126	122	124	0	92	88	88	0	1	2	NA	5.4	2	8
46926	1	73	2	3	1	1.93	9561.358904	9748.386471	2	66	1949.6772942	61.3	44	120.22	4.83	48	23.1	87.7	12.5	7.5	27.46	1	3	0	134	130	132	0	74	66	60	0	1	1	91	5.9	3	8
46927	1	61	3	4	1	5	40876.913394	39992.697675	1	70	7998.539535000001	62.4	43	81.33	6.72	72	22.5	85.4	11.9	8.8	36.5	1	3	540	134	134	112	0	76	64	68	0	1	1	133	5.5	2	6
46928	2	79	4	3	1	2.22	13659.348485	13798.338062	2	67	2759.6676124	85.5	37	66.3	4.5	77	27	86.8	12.3	4.9	25.14	2	NA	0	140	138	132	0	46	50	54	0	1	1	NA	7.2	1	5
46933	1	62	4	2	1	0.85	6527.944321	6424.23459	2	68	1284.846918	106	49	78.68	7.88	51	41.6	87.2	13.8	6.8	22.61	1	3	80	124	134	128	0	70	72	74	0	2	NA	NA	7	1	7
46940	1	62	1	1	2	0.96	6344.364727	7332.134638	2	61	1466.4269276	81.9	42	87.52	14.65	87	33.5	87.5	13	9.7	26.33	2	NA	0	168	162	148	0	80	72	74	0	2	NA	NA	9.9	1	8
46941	1	51	5	4	1	3.27	18325.090301	18658.693769	2	69	3731.7387538000003	25.1	46	82.21	5	82	33.8	89.4	13.7	7.9	22.14	1	1	4080	116	122	128	0	82	86	86	0	2	NA	NA	5.7	2	6
46951	1	78	3	1	2	1.15	34961.874476	34325.808614	2	60	6865.1617228000005	46.1	41	76.02	5.22	96	35.4	80.3	17.2	12.5	15.25	1	1	0	112	0	0	0	54	0	0	0	2	NA	98	5.5	2	8
46954	2	54	4	4	1	5	36633.782612	39713.681	2	65	7942.736199999999	39.1	43	72.49	4.33	84	45.9	87.7	13	6.8	37.11	1	3	1440	144	138	134	0	74	72	72	0	2	NA	NA	5.8	2	5
46957	2	42	3	5	2	5	107369.693862	106601.842733	2	61	21320.3685466	74.4	44	83.98	5.77	31	31.8	92.5	11.9	5.5	21.25	2	NA	640	114	114	114	0	64	62	62	0	2	NA	NA	5.6	2	8
46961	2	74	3	1	2	1.14	43814.120799	48309.133709	2	61	9661.8267418	54.3	39	75.14	6.33	48	13.6	83	13.3	6.6	36.15	1	3	0	144	130	134	0	56	32	36	0	1	1	122	6.1	3	8
46963	2	80	4	4	2	1.35	11869.635365	13222.514964	2	64	2644.5029928	42	46	76.91	4.61	61	36.8	81.8	15.6	7.1	30.5	2	NA	1200	132	0	0	0	62	0	0	0	2	NA	NA	7	1	7
46971	2	67	3	5	1	3.72	62024.989502	64654.498728	1	68	12930.8997456	42.3	43	63.65	4.94	80	37	89.6	13.3	8	24.94	1	3	300	132	128	126	0	70	72	74	0	2	NA	104	5	2	7
46972	2	66	3	3	2	1.46	59356.356426	60045.772497	2	64	12009.1544994	104	40	72.49	5.22	90	34.2	87.4	12.5	5.7	22.1	2	NA	3360	142	144	144	0	92	92	92	0	1	1	NA	5.6	2	6
46975	1	68	2	1	1	0.64	9047.812863	10017.478384	1	72	2003.4956768	98.7	41	116.69	5.38	37	27.9	92.6	12.2	5.1	25.03	1	1	0	170	160	146	0	64	62	62	0	1	1	105	5.3	2	7
46983	1	70	3	3	1	1.53	31035.468546	31071.384188	2	67	6214.2768376	69.3	47	90.17	5.77	77	25.3	90.5	13.4	4.9	31	2	NA	14400	114	104	110	0	62	70	76	0	2	NA	113	6.1	2	10
46987	1	56	2	1	2	1.27	10981.232541	11008.37228	2	62	2201.6744559999997	49.7	41	82.21	6.72	87	44.4	89.3	12.5	5.9	30.78	1	3	4800	138	136	132	0	80	78	82	0	1	1	NA	6.1	2	5
46990	2	54	4	5	1	3.02	21413.497291	21324.048059	2	67	4264.8096118	48.1	44	62.76	3.94	62	28	89.8	12.5	10.6	32.52	2	NA	0	124	120	114	0	72	76	70	0	1	1	NA	6.2	2	8
46991	2	80	2	5	1	1.76	11483.638774	12232.49011	1	72	2446.498022	57.3	37	63.65	5.77	80	23.7	103.8	12.2	6.2	22.88	2	NA	0	178	168	156	0	60	72	50	0	1	1	NA	5.2	2	6
46992	1	61	2	4	2	1.45	6079.829507	6252.43686	1	60	1250.487372	59.5	45	107.85	6.49	86	27.5	91.7	12.4	11	34.49	1	3	0	108	110	108	0	82	76	82	0	1	1	NA	6.1	2	8
46995	2	79	3	5	2	1.96	35990.287526	41088.874308	1	60	8217.774861599999	89.5	44	81.33	5.05	78	36.4	89.7	13.2	6.4	26.87	2	NA	1000	128	118	118	0	72	62	68	0	2	NA	97	5.5	2	8
46996	2	77	3	4	2	1.3	24623.902264	26822.345275	2	62	5364.469055	106	40	83.1	6.38	73	22.7	84.9	11.6	6	30.87	2	NA	0	124	122	126	0	70	72	66	0	1	1	121	6.3	1	7
46997	2	41	2	2	1	1.45	26571.397543	26258.600287	1	72	5251.7200574	63.3	43	54.81	4.94	43	25.3	93.5	11.8	5.4	28.62	2	NA	0	124	118	120	0	80	82	88	0	2	NA	NA	5	2	8
47005	1	53	3	1	2	1.29	25211.307341	27716.515754	2	59	5543.3031508	39.6	41	53.92	6.61	63	23.1	90.3	12.5	7.5	33.97	1	1	0	132	132	136	0	76	78	80	0	2	NA	133	6.5	1	6
47012	2	61	3	5	1	5	45831.354851	48498.280263	1	70	9699.6560526	98.6	45	81.33	4.88	47	31.7	91.2	12.1	8.9	24.28	1	3	1200	140	144	136	0	86	80	86	0	2	NA	NA	5	2	8
47014	1	61	4	4	1	4.72	5057.979664	5123.618979	2	70	1024.7237958	47.7	42	75.14	8.83	79	43.4	91.4	12.6	5.2	31.36	1	3	3600	138	126	130	0	76	68	68	0	2	NA	168	7.4	1	5
47015	2	80	4	2	1	0.79	14035.487374	15742.089432	2	67	3148.4178864	32.5	43	96.36	5.33	76	34.9	96.2	13	4.9	27.23	1	3	0	118	118	112	0	64	60	56	0	1	1	NA	5.8	1	7
47025	2	57	3	4	1	3.92	25901.2431	26938.134042	1	65	5387.6268084	79.9	44	54.81	5.27	47	29.7	86.5	12.8	5.9	21.26	1	3	0	148	152	136	0	80	86	82	0	2	NA	NA	5.4	2	7
47030	2	80	2	3	1	1.08	11483.638774	12063.280572	1	72	2412.6561143999998	90.7	38	81.33	4.61	63	29.7	90.6	12.3	6	23.48	2	NA	0	142	132	126	0	70	66	70	0	1	1	NA	5.8	2	6
47031	2	50	3	4	2	0.73	92580.283881	92286.235531	2	64	18457.2471062	99.8	40	74.26	6.22	60	42.8	93.2	11.5	6.1	22.01	1	2	3720	102	106	94	0	62	68	74	0	2	NA	NA	5.2	2	7
47044	2	66	3	4	1	2.14	60486.630294	76524.741924	2	71	15304.9483848	84.2	38	72.49	7.44	75	24.9	94.4	11.7	8.2	30.27	1	3	0	106	104	114	0	80	72	72	0	2	NA	NA	5.8	2	8
47046	2	72	3	4	2	1.14	42808.275969	41612.164957	2	59	8322.4329914	50.1	38	70.72	5.44	44	25	88.6	12	6.9	29.85	2	NA	1960	144	136	136	0	70	68	68	0	1	1	NA	5.6	2	6
47055	2	70	3	4	1	5	34642.82596	34699.461322	2	68	6939.8922644	81.8	43	69.84	4.83	81	31.9	93.8	12.6	5.4	26.91	2	NA	1080	110	106	106	0	54	52	54	0	2	NA	93	5.7	2	8
47057	1	47	3	4	2	3.79	101958.50178	105554.346609	1	61	21110.8693218	85.7	47	81.33	4.94	70	29.9	93.7	12	5.6	31	1	3	17600	114	116	118	0	78	68	70	0	2	NA	NA	4.6	2	4
47063	2	40	1	3	1	1.41	15443.128557	15951.037048	2	68	3190.2074096	36.2	41	57.46	4.83	51	30	83.6	12.4	7.4	29.12	2	NA	9600	112	110	102	0	64	60	70	0	2	NA	93	5.2	2	7
47069	1	49	3	3	2	0.51	31268.887406	31262.940288	2	60	6252.5880576	63.9	38	64.53	6.38	89	30.6	91.6	13.7	7.5	35.42	1	1	0	106	110	118	0	80	76	72	0	1	1	126	6.7	1	4
47070	2	80	4	4	1	1.14	15412.602029	16215.918493	2	66	3243.1836986	36.5	40	97.24	6.05	60	40.5	87.3	14.5	8.1	33.05	2	NA	0	120	114	110	0	50	48	54	0	1	1	116	6.6	1	6
47073	1	71	3	3	2	2.86	27657.578938	27269.72628	2	62	5453.945256	48.8	35	149.4	8.05	46	18.2	85.9	12.9	5.5	37.8	1	3	1260	118	122	114	0	62	64	60	0	1	1	156	6.9	1	8
47086	1	80	4	3	1	1.24	9900.627031	10127.955128	1	65	2025.5910256	19.2	37	99.01	6.94	60	40	84.4	13.2	5.9	34.94	1	3	180	170	0	0	0	104	0	0	0	2	NA	NA	5.7	2	4
47087	2	63	2	5	1	5	10138.948889	10413.395552	1	72	2082.6791104	59	42	72.49	4.77	64	33.2	93.7	12.9	4.8	31.31	2	NA	720	112	112	108	0	60	60	58	0	2	NA	NA	5.8	2	6
47096	2	46	3	5	2	4.83	97373.946729	99236.780996	2	63	19847.3561992	95	46	86.63	5.22	80	23	90.7	12.3	6.8	22.99	2	NA	0	114	108	118	0	76	76	74	0	1	1	110	5.6	2	6
47097	1	60	2	4	1	1.14	4634.676386	4939.5520990000005	2	70	987.9104198000001	63.9	43	84.86	4.39	64	33.4	90.9	13.3	5.7	29.38	1	3	3360	110	112	108	0	78	80	78	0	2	NA	NA	5.1	2	5
47106	1	72	4	5	1	2.91	10810.227513	11516.922745	1	68	2303.384549	52.8	43	90.17	7.99	50	27	85.5	13.7	8.1	35.33	2	NA	600	128	126	120	0	56	60	60	0	1	1	150	7	1	7
47111	1	47	3	3	2	2.95	107335.642923	119313.623148	2	63	23862.7246296	51.5	47	78.68	4.83	63	25.5	93.2	13.3	7.1	22.64	1	1	600	130	128	138	0	78	76	74	0	2	NA	96	5.4	2	7
47115	2	63	3	5	1	5	69611.644199	70420.174054	2	70	14084.0348108	88.2	42	75.14	5.27	89	25.8	91.6	11.8	8.9	22.71	2	NA	360	124	0	0	0	72	0	0	0	2	NA	NA	5.7	2	8
47116	2	44	4	4	1	3.47	25458.248274	25351.903162	2	68	5070.3806324	25.6	38	76.02	4.33	73	27.8	86.1	13.5	6.3	32.78	2	NA	2880	112	110	114	0	70	70	76	0	2	NA	83	5.2	2	7
47119	2	43	4	2	1	5	28558.830985	30959.846967	1	68	6191.969393400001	29.6	36	81.33	5.5	84	22	86.6	13.3	17.1	48.02	1	2	360	120	116	110	0	66	72	68	0	2	NA	NA	4.9	2	5
47136	2	62	2	1	1	0.86	4625.711085	4877.944227	2	69	975.5888454	65.7	43	49.5	4.83	88	22.9	88.6	12.2	7.6	23.09	2	NA	3840	174	168	174	0	92	86	82	0	1	1	93	5.5	2	8
47141	1	51	2	4	2	3.11	9970.337025	10324.21947	1	62	2064.843894	63.6	46	63.65	5.22	77	41	88.3	13.1	5.1	22.28	2	NA	300	112	110	92	0	68	78	66	0	2	NA	NA	11.8	1	7
47146	1	40	1	4	2	0.7	18303.719761	18839.452695	2	64	3767.890539	61.9	47	68.95	4.72	61	39.2	94.4	12.5	6.9	26.57	2	NA	17280	114	116	112	0	74	74	76	0	2	NA	NA	5.4	2	8
47151	2	50	3	4	2	3.37	103644.098654	103314.910031	2	60	20662.9820062	90.5	43	59.23	5.11	90	48.8	89.3	12.7	4	22.88	2	NA	0	124	124	124	0	72	74	82	0	1	2	98	5.5	2	6
47154	1	65	3	5	2	5	52939.841053	52278.53845	1	60	10455.70769	59.8	43	125.53	4.66	65	29.4	95.6	13.9	7.6	43.45	1	3	0	158	156	146	0	74	76	74	0	1	1	NA	5.8	2	5
47157	1	70	3	5	1	5	26505.274038	27221.171194	2	68	5444.2342388	64.1	45	59.23	4.77	63	29	96.2	13.2	6.8	27.99	1	3	2880	126	128	134	0	76	76	78	0	1	1	NA	5.6	2	7
47158	1	49	3	5	1	5	75479.639785	78103.146596	1	70	15620.629319200001	56	45	72.49	6.05	68	21.1	86.1	12.5	7.5	27.13	1	3	1560	126	124	122	0	74	76	80	0	2	NA	115	5.5	2	7
47159	2	47	5	2	2	4.24	84798.425353	84191.991971	1	60	16838.398394199998	37.4	46	81.33	5.16	73	30.3	94.3	12.5	7.6	37.89	1	1	480	0	160	152	146	0	90	82	94	1	1	108	5.6	2	5
47162	1	43	2	1	1	0.68	20950.841248	22468.669764	2	67	4493.733952799999	66.3	40	72.49	5.27	90	31.6	79.4	12.5	9	29.45	2	NA	7920	120	118	120	0	84	78	70	0	2	NA	NA	5.4	2	6
47167	1	56	3	3	2	5	104240.230169	104430.826165	2	61	20886.165233	75.9	43	88.4	4.22	59	29.5	86.4	12.6	6.3	25.76	1	3	1920	130	120	126	0	80	78	72	0	2	NA	NA	5.6	2	6
47169	1	64	1	1	1	2.5	7160.648074	7928.063764	2	72	1585.6127528000002	55.2	40	64.53	5.27	97	30.3	90.5	12.2	5.7	43.83	2	NA	2880	0	0	0	0	0	0	0	0	2	NA	NA	6.2	1	7
47175	1	68	3	5	2	5	52939.841053	52278.53845	1	60	10455.70769	61	48	107.85	5.61	63	34.7	94.1	12.2	6.3	27.81	2	NA	2640	120	124	114	0	86	84	84	0	1	1	109	5	2	7
47176	1	74	3	4	2	1.83	30052.773793	29506.019829	1	60	5901.2039658	90.4	41	90.17	4.55	84	32.8	96.2	13.7	4.7	21.59	1	3	520	108	110	112	0	78	78	76	0	2	NA	88	5.3	2	8
47179	1	62	3	5	1	5	48104.99465	49231.290091	2	73	9846.2580182	82.9	44	99.01	5.55	47	37.7	89.2	13	5.7	25.18	2	NA	1800	118	112	108	0	72	70	72	0	2	NA	106	5.7	2	8
47186	2	60	4	5	1	2.18	11011.910495	11266.810536	1	68	2253.3621072	34.6	45	90.17	4.22	99	41.9	99.4	12.6	5.7	23.3	1	1	0	0	0	0	0	0	0	0	0	2	NA	84	4.8	2	6
47203	1	73	4	5	2	4.29	9369.943317	10569.384187	1	74	2113.8768374	54.8	38	190.94	5.61	57	23.6	87.6	11.8	7	28.47	2	NA	3600	126	122	120	0	56	54	52	0	1	1	106	5.8	2	8
47210	2	80	4	5	2	1.46	11887.833554	15069.563043	1	67	3013.9126086	29.9	35	222.77	5.83	191	12.2	83.9	15.6	10	29.68	1	3	0	204	0	0	0	18	0	0	0	1	1	117	6	1	8
47212	2	58	4	1	2	0.83	18328.235976	18251.674608	1	67	3650.3349216	50.5	37	54.81	9.44	123	56.3	89.8	12.4	7.1	29.97	1	1	0	124	128	132	0	64	66	68	0	1	1	178	8.2	1	8
47216	1	57	3	5	2	2.74	63806.113335	63922.778367	1	60	12784.5556734	57.6	42	99.01	4.44	57	18.7	94.1	12.3	10.8	28.02	2	NA	1700	140	130	132	0	66	64	60	0	1	1	NA	5.2	2	7
47222	2	66	2	2	2	1.46	5992.011661	5814.814791	1	60	1162.9629582	67.9	44	72.49	5.55	96	38.7	83.4	12.9	6.8	26.46	2	NA	0	164	156	152	0	72	68	70	0	2	NA	NA	5.7	2	8
47224	1	53	3	2	2	0.71	28740.135816	28792.685152	2	61	5758.5370304	77.6	43	92.82	10.21	64	25.2	92.8	12.4	9.1	39.77	1	1	0	122	120	114	0	60	56	66	0	1	1	NA	8.4	1	8
47228	1	46	1	3	1	1.16	16935.433977	17241.547751	1	68	3448.3095501999996	51	42	72.49	5.66	52	33.8	90.4	12.6	5.9	28.24	2	NA	4800	136	140	136	0	90	90	84	0	2	NA	115	4.9	2	5
47230	1	79	3	3	2	2.5	27844.157844	28048.032618	2	62	5609.6065236	80.1	43	90.17	7.83	39	19.5	93.2	12.4	7.4	29.66	1	3	720	114	114	118	0	70	72	70	0	2	NA	NA	5.4	2	5
47233	2	61	1	1	1	0.65	5164.551295	5101.779274	2	72	1020.3558548000001	60.7	44	49.5	10.21	50	42.2	96.9	12.2	6.4	31.13	2	NA	120	164	152	140	0	78	78	82	0	1	1	197	8.1	1	8
47243	1	77	3	4	1	1.79	35245.138389	36197.095886	2	70	7239.4191772	67.4	42	88.4	5.38	58	71.3	91.6	12.8	14.4	24.23	1	3	3960	156	156	150	0	68	62	68	0	1	1	NA	5.8	2	7
47254	1	51	3	3	2	2.84	94535.825282	105297.594881	2	63	21059.5189762	63	34	119.34	6.83	89	30.2	92.4	13.4	14	37.17	1	3	960	124	126	122	0	82	78	80	0	1	1	135	7.6	1	5
47256	1	76	3	1	2	0.93	9498.128327	9325.327662	2	63	1865.0655324	73.2	41	108.73	6	92	26.7	87.1	13.8	5.9	32.82	2	NA	0	162	166	156	0	80	74	82	0	2	NA	120	5.4	2	8
47257	2	63	4	1	1	0.34	10090.044269	11321.355541	2	68	2264.2711082	14.3	41	68.95	16.99	84	32.9	91.3	12.6	5.7	23.08	2	NA	0	176	174	144	0	100	102	100	0	1	1	NA	8.9	1	8
47265	2	69	2	3	1	1.93	7277.593295	7177.028352	2	66	1435.4056704	47.7	39	82.21	5.44	76	29.9	86	14	7.4	25.69	1	3	0	102	98	116	0	60	62	58	0	1	1	105	6.3	3	8
47270	2	48	3	1	1	0.95	28801.273916	28595.302474	1	59	5719.0604948	12.7	35	72.49	12.27	111	28.3	81.1	13.5	14.6	37.69	1	1	0	158	158	154	0	68	64	66	0	1	1	NA	8.3	1	6
47271	2	80	3	5	2	3.43	28968.55967	35451.019413	1	63	7090.203882600001	125	46	116.69	6.27	51	15.1	87.4	12.4	8.3	28.15	1	2	480	126	124	120	0	58	54	60	0	2	NA	122	5.9	1	8
47272	1	78	3	5	2	3.85	28110.016933	28869.257572	2	64	5773.851514399999	91.7	44	107.85	5.22	67	12.7	94.8	12.2	8.8	26.77	2	NA	480	142	148	144	0	64	52	52	0	1	1	111	5.3	2	6
47274	2	62	1	4	1	5	5140.677281	5279.82797	1	65	1055.965594	44.4	37	63.65	6.16	86	40.3	89.3	14	8.4	39.76	2	NA	1440	134	138	138	0	84	84	80	0	1	1	124	6.1	1	7
47276	2	76	3	2	2	4.29	42628.810514	41437.713967	2	60	8287.5427934	54.3	42	74.26	6.66	56	25.5	87.1	15.6	7.8	31.91	2	NA	240	148	142	142	0	66	64	64	0	1	1	NA	7.2	1	10
47277	1	75	3	1	2	1.92	14637.323571	14519.535048	2	60	2903.9070096	69	43	108.73	6.38	84	16.8	106	13	5.9	29.37	1	3	2880	154	126	0	0	94	98	0	0	2	NA	128	4.8	2	10
47280	2	45	3	2	1	0.96	22249.775858	22245.601456	1	70	4449.1202912	62.8	39	63.65	4.94	47	23.5	90.6	12.7	5.1	29.06	2	NA	0	122	126	130	0	68	64	60	0	2	NA	95	4.9	1	6
47283	2	80	3	4	2	1.47	31087.786588	39874.080798	1	60	7974.816159600001	86.5	41	81.33	5.16	66	24.8	94.6	13.2	4.1	26.09	1	3	0	160	154	150	0	58	62	50	0	1	1	97	5.9	1	6
47289	2	40	4	2	2	0.69	28425.716906	28306.975977	1	61	5661.3951953999995	79.6	47	81.33	4.88	119	56.8	98	13	4.3	22.74	1	1	0	108	110	106	0	78	74	72	0	2	NA	96	5	2	3
47295	2	79	3	5	1	4.81	33525.315446	33580.12386	2	68	6716.024772	102	45	67.18	5.88	59	31.3	92.8	11.5	5.6	21.91	1	3	1800	144	134	134	0	66	52	54	0	1	1	111	6.1	2	6
47298	1	71	3	4	2	5	35083.638883	38599.172653	2	62	7719.8345306	82.5	44	99.01	6	69	23.3	90.1	12.6	8.2	32.53	1	3	1200	130	116	120	0	64	70	68	0	2	NA	NA	6.4	2	8
47301	1	49	2	4	1	5	15222.699428	16748.23634	1	70	3349.6472679999997	78	46	72.49	4.83	80	16	91.1	12.5	7.8	28.57	1	3	0	122	120	124	0	74	80	76	0	1	2	NA	5.1	2	7
47303	2	56	2	1	2	3.11	10478.138202	10500.296504	1	62	2100.0593008	39.3	43	63.65	5.55	96	30.8	89.4	12.2	5.7	33.6	2	NA	1160	140	142	128	0	80	84	80	0	2	NA	NA	5.7	2	7
47304	2	56	3	4	2	0.7	26707.170415	26622.344585	2	60	5324.468917	48.7	40	49.5	8.22	72	39.9	80	12.7	7.6	32.8	1	1	0	120	114	116	0	58	56	60	0	2	NA	153	8.7	1	6
47306	2	79	1	1	1	0.73	10626.058944	12749.523628	1	66	2549.9047256000003	64.7	40	63.65	5.38	65	32.5	92.8	13	7.8	32.09	2	NA	520	146	144	144	0	62	72	74	0	2	NA	NA	5.5	2	4
47308	2	61	4	2	1	0.76	11011.910495	10836.53978	1	68	2167.3079559999996	29	39	72.49	31.03	147	32.9	76.8	12.7	5.6	22.81	1	1	0	0	142	0	0	0	72	0	0	1	1	584	NA	1	6
47309	2	64	1	4	2	0	5228.078102	5685.289703	1	74	1137.0579406000002	50.8	41	62.76	5.88	52	37.2	99.8	11.9	5.5	32.58	1	3	1740	112	112	104	0	68	58	60	0	2	NA	116	5.7	1	7
47310	2	67	3	4	1	5	52349.793194	56048.806311	2	68	11209.7612622	98.7	47	58.34	5.44	58	35.1	84.9	12.5	4.6	20.63	1	3	480	154	158	156	0	82	82	78	0	2	NA	NA	5.5	3	8
47318	1	53	1	2	2	1.79	11327.761972	11355.758146	2	64	2271.1516292	66.4	43	73.37	6.61	62	33.3	86.8	12.5	5.7	27.08	2	NA	8640	124	122	126	0	88	88	86	0	1	1	NA	6.8	1	8
47319	2	62	1	4	2	2.14	9407.095232	9549.205022	2	65	1909.8410044	50.6	41	55.69	5.44	86	30	88.7	12.1	6.5	34.86	2	NA	420	116	114	112	0	70	64	68	0	2	NA	106	6	2	7
47321	2	75	2	1	2	1.45	6170.479468	7235.357416	1	62	1447.0714831999999	56.3	40	54.81	6.99	60	21.4	83	13.1	11.1	30.2	1	3	0	116	110	116	0	40	48	48	0	1	1	NA	6.6	2	7
47325	1	53	3	4	1	5	75788.03137	79280.068005	1	65	15856.013600999999	74.4	45	90.17	5.44	60	24.2	88.7	13	7.7	27.47	1	3	1440	140	132	132	0	80	82	84	0	2	NA	107	5.2	2	6
47327	1	53	3	3	2	5	83459.201226	83611.800559	2	63	16722.3601118	74	42	87.52	6.44	57	29.8	88.5	12.4	6.3	30.16	2	NA	7680	148	138	134	0	90	88	80	0	1	2	NA	5.3	2	8
47331	1	65	2	1	2	1.27	5134.791556	5934.240015	1	62	1186.848003	64.4	41	45.97	8.44	98	35.9	86.6	12.5	5.4	28.27	1	3	840	128	120	0	118	72	74	0	66	1	1	164	6.3	1	5
47332	1	43	4	4	1	3.77	24206.116476	24071.972688	2	68	4814.3945376	54.1	47	87.52	6.05	41	53.7	87.6	12.2	4.4	27.39	1	3	480	128	114	122	0	84	80	84	0	2	NA	118	6.5	2	6
47334	1	53	3	4	2	0	21191.575634	21230.322953	1	64	4246.0645906	26.8	42	81.33	5.83	68	16.7	97.9	13.6	11.2	28.17	1	1	300	104	116	100	0	82	76	74	0	2	NA	116	6.1	2	5
47335	1	76	3	1	2	0.94	11265.858895	11060.89768	2	59	2212.179536	130	39	227.19	5.27	97	78.4	91.1	14.9	30.3	24.36	1	1	420	98	104	102	0	62	66	60	0	1	1	100	7	1	8
47337	2	48	4	3	1	0.68	26877.382277	26765.109107	2	67	5353.0218214	21.4	38	65.42	5.33	76	26.8	69.2	17	7.1	44.93	1	3	1920	132	138	126	0	82	82	86	0	1	1	107	6.5	2	3
47345	1	61	1	5	1	5	8842.521562	9424.195413	1	66	1884.8390826	30.5	44	72.49	5	63	35.8	89	12.5	6.3	21.94	2	NA	0	122	120	118	0	80	82	80	0	2	NA	NA	5.6	2	7
47350	1	54	1	4	2	5	14567.162946	15021.543835	1	69	3004.308767	46.4	44	90.17	5.22	61	30.3	88.8	12.4	6.4	26.91	2	NA	1560	112	116	118	0	84	78	80	0	2	NA	100	5.3	2	7
47352	2	66	2	1	2	0.88	5992.011661	5814.814791	2	69	1162.9629582	26.6	40	143.21	8.05	80	35.1	81.9	17.4	6.8	21.33	2	NA	0	114	114	114	0	62	62	60	0	1	1	158	6	2	8
47369	2	75	1	1	1	0.73	10626.058944	11181.924542	1	66	2236.3849084000003	29	42	63.65	4.77	103	23	99.2	13	6.6	37	2	NA	0	140	136	128	0	46	0	38	0	2	NA	NA	6.2	2	8
47372	1	56	3	3	2	3.69	86921.81896	88761.011768	2	62	17752.202353599998	58.4	41	82.21	6.33	65	16.9	89.6	12.7	7.4	27.38	1	1	1920	154	156	156	0	84	78	76	0	1	1	122	5.6	2	5
47375	1	61	3	4	2	3.93	47908.546222	48298.366724	2	62	9659.6733448	60.7	47	58.34	5	71	25.9	94.4	11.6	7.9	28.62	1	3	4800	166	154	142	0	76	72	68	0	1	1	NA	5.6	2	7
47377	1	53	5	5	1	1.39	72477.39701	74245.827134	1	73	14849.165426800002	66.8	49	72.49	5.61	46	36.5	91.4	12.3	4.7	23.31	1	3	1200	110	102	108	0	70	70	70	0	2	NA	107	5.1	1	6
47380	1	57	1	2	1	2.69	7524.413892	9016.925377	1	70	1803.3850754	43.7	46	63.65	5.66	85	30	85.1	12.4	8.3	26.91	2	NA	1400	128	126	120	0	80	74	78	0	1	2	NA	7.2	1	7
47384	1	64	1	1	1	0.7	5524.575822	6116.651584	1	73	1223.3303168	42.1	41	72.49	5.66	89	28.7	100.5	13.9	5.2	27.13	2	NA	480	144	134	138	0	84	86	86	0	1	9	109	5.2	2	6
47389	1	60	4	3	1	5	6933.4363	6742.801687	1	68	1348.5603374	48.4	48	72.49	5.05	65	30.6	95.6	11.8	4.7	22.48	1	3	7440	144	142	142	0	84	90	88	0	2	NA	101	5.3	2	6
47394	1	80	3	1	2	1.24	11478.011009	11604.257529	1	67	2320.8515058000003	74.6	41	116.69	6.38	87	38.8	67.3	18.1	5.9	22.89	1	3	1440	124	124	112	0	56	58	50	0	2	NA	122	6.8	2	6
47395	1	40	3	5	1	5	75464.067702	76683.047659	2	69	15336.6095318	43.1	43	76.91	5.27	93	30.1	81.4	12.9	5.9	25.78	2	NA	1680	150	156	154	0	100	100	102	0	1	2	101	5.2	2	7
47396	2	75	2	5	1	1.27	8769.324154	9341.174266	1	72	1868.2348532	69	42	81.33	4.88	79	21.1	90.9	12.8	6.4	23.82	2	NA	0	132	124	128	0	68	66	64	0	1	1	98	5.4	2	7
47397	1	62	3	4	2	5	49330.978908	48263.891806	1	63	9652.7783612	100	42	81.33	5.77	85	16.9	89.4	13.4	5.8	39.95	1	3	3120	138	134	134	0	64	62	62	0	1	1	111	7.2	1	8
47403	1	61	4	5	1	5	7963.934774	8067.285767	1	72	1613.4571534000002	22.4	42	99.01	5.05	76	37.4	87.3	12.1	4.6	25.85	2	NA	120	134	128	128	0	78	80	86	0	2	NA	98	5.4	2	4
47404	1	50	4	5	1	3.87	49253.102374	48980.154925	1	65	9796.030985000001	35.5	45	107.85	4.72	70	31.6	84.6	13.3	6.8	33.64	2	NA	0	150	138	138	0	86	84	82	0	2	NA	97	5.5	2	5
47413	2	80	3	3	2	1.13	29370.222327	35790.132464	1	69	7158.026492800001	97.4	42	63.65	4.88	90	26.5	92.7	12.7	6.1	20.45	2	NA	240	136	0	0	0	72	0	0	0	2	NA	NA	5.5	2	10
47418	1	45	3	4	2	4.12	90414.494842	98779.211784	1	63	19755.8423568	64.5	46	90.17	6.72	82	33.8	87.6	12	8.4	30.91	1	3	20880	116	124	128	0	74	82	80	0	2	NA	NA	5.7	2	6
47420	1	50	2	3	2	3.13	14772.347456	14808.856805	2	61	2961.771361	34.1	40	70.72	4.33	63	31.3	88.7	14.1	8.8	20.54	1	1	280	160	166	158	0	90	88	90	0	2	NA	88	5.6	2	8
47421	1	65	5	3	1	1.49	55433.500271	69158.164497	2	71	13831.632899400001	56.7	40	110.5	12.6	51	31.1	87.3	12.8	11	25.14	1	1	0	134	126	122	0	70	74	70	0	2	NA	NA	11.1	2	8
47426	2	78	3	3	2	1.14	39642.007803	39293.837379	1	64	7858.767475799999	40.6	39	103.43	5.11	62	22.5	95.6	13.8	5.5	29.64	2	NA	0	104	0	0	0	58	0	0	0	2	NA	98	5.5	2	8
47430	1	43	4	4	1	5	23966.451957	23833.636325	2	68	4766.7272649999995	43.5	41	96.36	4.22	52	40.5	81	13.8	5.4	33.4	2	NA	11280	118	110	108	0	88	78	80	0	2	NA	NA	5.9	2	6
47432	2	58	3	5	2	5	119835.708916	119455.0934	2	60	23891.01868	77.5	38	82.21	4.5	74	30	87.4	13.2	3.8	30.72	2	NA	0	112	108	104	0	70	70	70	0	2	NA	86	5.9	2	7
47437	2	40	3	2	2	1.25	26629.254654	26438.816342	2	60	5287.7632684	101	41	54.81	5.16	59	25.5	84.4	13.1	5.9	23.42	2	NA	20160	132	126	122	0	82	82	82	0	2	NA	NA	5.4	2	5
47444	1	40	1	5	1	2.49	22317.306144	22720.699102	1	66	4544.1398204	57.2	45	81.33	5.94	94	28.7	85.6	12.3	10.2	31.42	2	NA	2160	124	126	126	0	86	90	88	0	1	1	NA	5.6	2	4
47452	1	56	2	4	1	1.9	13322.27418	14627.321805	1	72	2925.464361	60.5	44	81.33	4.77	102	32.2	82.7	13.1	6.8	25.07	1	3	0	128	130	126	0	80	76	82	0	2	NA	95	5.8	2	7
47455	1	73	3	2	2	5	28153.114415	29102.446554	2	70	5820.4893108	86	40	143.21	5.05	287	23.8	96.7	14.3	5.5	40.7	1	3	3360	142	134	132	0	64	62	66	0	2	NA	NA	7.2	1	7
47460	2	46	3	2	2	0.51	29670.9949	29458.803675	2	60	5891.760735	76.6	43	53.04	8.55	62	29	94.1	13.1	8.5	44.45	2	NA	0	134	140	140	0	80	76	88	0	2	NA	162	6.9	1	5
47466	2	47	1	3	2	1.73	23522.519934	23245.613923	2	65	4649.1227846	24.9	42	63.65	5.5	109	9.1	84.5	12.5	8.5	26.58	2	NA	0	116	120	120	0	80	78	80	0	2	NA	106	5.5	2	8
47469	1	55	3	4	2	5	82326.837852	82477.366737	1	60	16495.473347400002	77.1	39	107.85	5.72	60	27.2	87.8	12.6	6.1	33.2	1	3	1080	126	124	124	0	82	76	76	0	2	NA	115	5.8	2	7
47471	2	80	3	1	2	2.06	31558.185982	36499.169872	2	62	7299.8339743999995	62.4	36	81.33	7.27	58	26.4	82.3	13.2	7.4	26.31	2	NA	2960	110	120	114	0	56	58	58	0	2	NA	NA	5.4	2	9
47475	2	44	3	5	2	3.87	82023.230723	85297.903679	1	63	17059.5807358	85.3	39	63.65	4.27	53	23.1	90.1	11.6	8.6	26.03	2	NA	1080	126	120	126	0	90	84	88	0	2	NA	NA	4.8	2	7
47485	2	61	3	5	2	5	59356.356426	60045.772497	1	60	12009.1544994	36.9	37	72.49	5.22	62	29.1	88.2	13.2	5.1	37.84	1	3	1680	106	114	104	0	78	76	70	0	1	1	100	5.4	2	7
47490	2	67	3	4	2	3.85	59522.803907	61219.800211	2	63	12243.9600422	82.3	41	61.88	7.44	70	26.9	90.7	12.6	7.1	20.92	2	NA	900	126	124	118	0	76	76	78	0	1	1	NA	5.7	2	8
47493	1	43	3	3	1	1.01	21907.081633	21902.915063	1	59	4380.5830126	28.4	46	63.65	13.93	62	50.3	84.3	11.9	5.9	29.66	1	3	0	126	122	122	0	80	82	82	0	1	2	285	9.6	3	7
47497	2	49	3	4	1	1.22	78063.313112	80288.246987	1	65	16057.6493974	124	45	63.65	5	61	22	91	12.7	6.7	24.15	2	NA	6660	128	128	124	0	68	74	76	0	2	NA	NA	5.2	2	4
47498	2	46	3	3	2	4.97	79169.180089	79538.221146	1	64	15907.6442292	80.1	44	72.49	4.55	53	32	87.4	12.7	4.3	25.46	1	3	8840	106	104	108	0	64	60	58	0	2	NA	90	5.1	2	7
47500	2	57	1	1	1	0.68	15324.080621	15828.073749	1	66	3165.6147498	77.4	44	54.81	5.05	114	30.6	87.5	12.2	6.6	27.37	2	NA	8520	118	122	126	0	64	64	72	0	1	1	NA	5.2	2	6
47505	1	78	3	4	2	1.75	8872.862854	8711.437723	2	59	1742.2875445999998	116	41	125.53	7.38	66	17.2	91.9	12.2	7.5	28.06	1	3	2280	144	122	126	0	50	52	48	0	2	NA	149	6.9	1	8
47511	1	71	3	1	2	0.71	9935.266183	10270.286578	2	59	2054.0573156	48.7	43	88.4	5.22	113	33.1	90.5	13	7.9	29.6	1	1	0	188	178	176	0	74	72	70	0	1	1	102	5.6	2	7
47512	1	52	3	5	2	1.16	21955.532388	24035.182738	1	63	4807.0365476	67.4	42	81.33	5.33	66	36.7	89.3	11.9	7.1	26.3	1	3	1260	136	130	138	0	90	92	90	0	2	NA	102	5.3	2	7
47513	2	50	1	2	2	1.13	12227.157573	14444.298792	1	69	2888.8597584	29.5	36	54.81	5.33	94	43.8	81.1	12.4	7.8	30.1	2	NA	0	0	0	0	0	0	0	0	0	2	NA	103	6.4	2	6
47518	1	77	3	4	2	1.14	35745.961552	35681.768881	2	59	7136.3537762000005	71.5	41	88.4	6.05	42	30.3	86	13.8	5	25.05	2	NA	11280	152	154	152	0	76	80	82	0	1	1	NA	6.3	2	7
47520	1	56	3	5	2	5	83459.201226	83611.800559	2	63	16722.3601118	62.9	41	85.75	5.66	75	33	91.9	12.3	7.4	31.14	1	3	0	120	120	120	0	82	84	78	0	1	1	107	5.8	2	6
47522	1	58	4	4	1	5	32161.608605	34700.179649	2	65	6940.035929799999	54.2	43	81.33	5.72	53	25.4	94.9	12.4	5.5	29.8	1	3	900	118	120	118	0	76	72	80	0	2	NA	111	5.8	2	5
47523	2	54	3	5	1	0.87	34717.48276	36107.309621	2	66	7221.4619242	56.6	47	44.2	4.27	69	35.3	86	12.7	6.4	21.87	1	3	9600	126	118	118	0	72	66	60	0	2	NA	82	5.2	2	7
47524	1	76	3	1	2	1.21	30137.047977	29588.760802	2	63	5917.7521604	52.7	42	89.28	5.05	64	33.8	89	13.9	5.9	20.23	1	1	0	166	164	160	0	72	80	70	0	1	2	NA	5.5	2	7
47527	1	80	3	5	1	2.78	30714.402259	31997.027629	1	66	6399.4055258	68.7	34	107.85	6.77	70	20.8	101.9	12.7	6.3	24.76	1	3	360	142	142	138	0	62	52	54	0	2	NA	NA	5.4	2	8
47528	2	40	4	5	2	2.5	23833.861391	25371.590684	1	74	5074.3181368	41.7	42	68.07	5.38	41	29.8	84.5	19.5	4.6	24.26	1	2	2400	118	118	116	0	72	84	66	0	2	NA	102	4.8	2	10
47532	2	62	3	4	2	4.64	59522.803907	60214.153243	2	63	12042.8306486	37.5	42	56.58	4.5	73	27.5	82.8	13.5	8.3	30.97	1	3	0	118	124	116	0	68	72	70	0	2	NA	NA	5.4	2	8
47533	2	63	3	5	2	2.92	55604.39463	56250.232171	1	67	11250.046434200001	76.2	44	54.81	5.11	73	50.1	90.1	12.1	4.9	30.58	1	3	6000	134	130	126	0	76	76	72	0	2	NA	100	5.9	2	7
47534	1	51	3	4	2	5	116687.223833	116900.578289	2	60	23380.1156578	71.5	42	79.56	5.22	56	26.6	90.5	11.7	6.3	30.67	1	3	0	128	114	126	0	76	78	74	0	2	NA	99	5.4	2	7
47537	1	54	1	5	1	5	18404.433265	19737.781807	2	65	3947.5563614	35.3	43	82.21	5.16	77	33.7	86.1	12.1	8.1	35.92	1	3	0	110	118	106	0	60	60	58	0	2	NA	NA	6.2	3	6
47551	1	72	4	2	1	1.3	8434.921462	8628.595523	2	69	1725.7191046	21.6	42	83.1	5	70	35.4	98.5	13.1	6.5	16.97	1	1	960	144	134	0	132	46	48	0	56	2	NA	94	5.4	2	4
47552	1	56	1	5	1	5	12775.874489	14056.20379	2	71	2811.240758	41.1	45	78.68	5.33	73	31.1	92.3	12.3	6.5	33.78	2	NA	3920	114	110	112	0	62	74	76	0	1	1	98	5.6	3	8
47560	2	71	3	4	2	2.94	33715.313253	33320.621804	1	67	6664.1243608	88.1	41	81.33	7.6	59	26.3	93.5	12.7	4.9	20.82	2	NA	780	120	122	122	0	70	70	72	0	2	NA	NA	5.8	2	6
47563	1	52	3	3	2	3.07	99960.091805	102075.163533	2	62	20415.0327066	51.7	42	71.6	6.38	53	33.7	84.2	13.4	6.1	29.26	2	NA	2880	106	108	106	0	70	68	66	0	2	NA	NA	5.5	2	6
47564	2	46	3	4	2	0.52	26186.975773	26222.979585	1	67	5244.595917000001	35.5	40	72.49	5.05	66	22.7	90.5	12.7	9.3	32.23	1	1	320	114	104	104	0	64	68	66	0	2	NA	103	5.3	2	8
47567	2	58	4	4	1	0.44	22428.724303	22837.22915	1	59	4567.44583	25.6	40	116.69	7.22	48	24.6	94.1	14	6.9	63.95	1	1	0	146	146	150	0	80	84	90	0	1	1	NA	5.9	1	7
47572	2	68	3	2	2	0.59	29950.959024	34184.67219	1	71	6836.934437999999	73.6	38	72.49	6.11	75	29	85.3	11.9	5.1	26.06	2	NA	0	110	104	108	0	68	62	62	0	1	1	NA	5.7	2	6
47578	1	55	3	5	1	2.64	66464.947943	67674.924905	2	69	13534.984981000001	28	41	76.91	4.83	41	18.3	88.1	11.4	8.4	27.27	2	NA	18600	106	102	98	0	64	66	56	0	1	1	NA	5.1	2	7
47579	1	68	2	1	1	1.9	12040.762077	12992.421934	1	72	2598.4843868	59.6	41	72.49	5.44	60	26.3	87.3	13	5.1	27.95	2	NA	28800	142	138	132	0	76	72	70	0	2	NA	103	5.5	2	5
47580	2	48	4	2	1	0.51	25443.307683	27807.439969	1	73	5561.4879937999995	30.9	42	63.65	5.11	77	33.2	84.8	13.4	8.7	30.7	1	1	0	160	162	156	0	94	88	88	0	2	NA	NA	5.3	2	10
47588	2	77	3	4	2	2.88	33663.70102	33718.735672	2	64	6743.7471344000005	59.5	41	90.17	7.38	81	29.1	88.2	13.8	7.4	24.89	1	3	0	116	108	100	0	70	70	64	0	1	1	141	6	2	7
47590	2	49	3	4	2	2.31	92172.716344	91513.545942	2	60	18302.7091884	93.4	46	71.6	4.88	70	44.2	85.9	13.1	5.6	21	1	3	200	94	0	0	0	66	0	0	0	2	NA	95	5.8	2	7
47602	2	53	5	4	1	1.39	83944.284795	85562.933605	1	73	17112.586721	94.4	43	72.49	5.5	35	36.1	90.8	12.5	4.1	20.14	2	NA	0	124	126	132	0	78	78	80	0	2	NA	111	5.6	2	6
47607	1	51	5	4	2	1.42	24442.307296	24486.998351	2	60	4897.3996701999995	72.3	38	73.37	6.05	107	24.2	88.4	13.1	10.1	29.34	1	1	16800	122	102	104	0	74	56	56	0	1	2	NA	6.4	2	11
47613	2	80	3	5	2	5	27520.277867	30054.350291	1	61	6010.8700582	41.3	39	63.65	4.83	63	24.9	91.1	13.3	5	23.32	1	3	240	160	0	0	146	98	0	0	96	2	NA	94	5.8	2	8
47614	2	75	3	1	2	1.56	41869.277142	40699.402805	2	60	8139.880561	85.8	42	76.91	5.33	48	34.1	87.8	12.8	6.2	29.63	1	3	120	108	112	108	0	78	80	84	0	1	1	102	5.4	2	6
47620	2	71	1	1	1	0.87	6638.883255	6986.173518	1	73	1397.2347035999999	56	37	45.97	5.94	89	24.6	84.6	12.9	7.8	33.41	2	NA	0	104	102	96	0	50	44	46	0	2	NA	115	5.6	2	4
47621	2	58	1	2	2	1.62	11904.698424	12079.041621	2	64	2415.8083242000002	43.7	44	58.34	5	88	23	83.2	12.9	4.4	37.84	1	3	480	0	130	0	134	0	84	0	84	1	1	96	6.1	3	7
47623	1	55	4	4	1	5	15735.364172	15498.521926	1	70	3099.7043851999997	73.2	44	81.33	5.94	48	36.1	81	12.5	6.8	25.75	2	NA	3640	140	134	138	0	84	70	74	0	2	NA	117	5.2	2	5
47626	2	67	3	5	2	2.86	59522.803907	61219.800211	2	63	12243.9600422	69.2	44	60.11	4.5	65	40.9	86.6	12.5	5.1	22.93	1	3	840	142	140	146	0	74	72	70	0	2	NA	83	5.9	2	8
47631	1	71	3	4	2	1.75	9471.568094	10921.802194	1	60	2184.3604388	64.3	39	81.33	4.83	39	19.8	87.8	12.9	10.4	28.93	1	3	9200	106	116	114	0	62	72	72	0	1	1	NA	6.4	2	8
47635	1	66	1	4	1	2.98	7799.133473	8410.121353	2	66	1682.0242706000001	58.9	44	80.44	4.72	59	26.9	88.5	12.2	5.9	29.16	2	NA	0	92	96	92	0	62	70	68	0	2	NA	NA	5.1	2	7
47636	1	74	1	1	2	1.66	7661.379516	7686.461393	1	60	1537.2922786	77	39	143.21	6.94	38	27.7	96.8	12.9	5.6	34.51	2	NA	0	134	136	124	0	76	78	78	0	1	1	128	6.4	1	8
47637	1	40	1	4	1	4.25	23121.226501	23842.426881	2	70	4768.4853762	65.9	46	90.17	7.49	81	35.4	86	12.1	8.6	39.51	1	3	12240	134	118	116	0	84	84	88	0	2	NA	143	7.3	3	4
47642	1	61	4	4	2	1.61	6379.22495	6177.592018	2	64	1235.5184036	65.8	40	88.4	4.83	70	43.7	88.2	13.1	5.4	30.88	1	3	120	116	124	122	0	70	70	72	0	2	NA	92	6.4	2	5
47643	1	80	3	4	2	2.4	24335.117835	24602.779535	2	62	4920.555907	59.3	38	89.28	5.72	111	16.1	92.4	13	8.4	29.68	1	3	0	98	0	0	0	50	0	0	0	1	1	NA	5	2	9
47650	2	63	3	5	1	5	45821.899457	57971.637921	2	69	11594.3275842	93.4	38	76.02	6.16	61	25.2	93.6	12.2	7.8	31.29	1	3	400	116	114	108	0	64	82	64	0	1	1	116	5.8	2	8
47661	1	72	3	3	2	4.38	28004.102782	27611.390689	1	63	5522.2781378	74.7	43	107.85	5.33	68	30.6	89.7	13.1	5.5	28.57	2	NA	1960	128	130	124	0	58	60	64	0	1	1	104	5.6	2	6
47668	2	68	4	2	1	1.15	16672.194178	17984.419559	2	65	3596.8839118000005	105	43	81.33	4.72	70	34.5	85.7	12.4	5.4	27.49	2	NA	600	122	124	120	0	74	74	66	0	2	NA	92	5.8	2	5
47677	2	57	4	2	2	0.57	21711.859865	23112.68042	2	64	4622.536084	31.1	39	75.14	3.94	59	40.1	88.9	11.9	4.7	37.68	2	NA	0	140	138	130	0	70	76	72	0	1	2	81	5.2	2	8
47678	1	62	1	3	1	2.15	8372.136628	8668.614011	1	66	1733.7228022	69.9	43	72.49	7.11	65	19.8	89.7	13.2	7.2	28.9	1	1	0	136	128	124	0	70	70	74	0	1	1	NA	5.6	2	6
47685	1	53	1	1	1	1.24	14581.430922	15278.074597	1	66	3055.6149194	59.8	39	54.81	4.83	114	25.1	81.4	13	8.1	27.75	1	1	0	112	118	112	0	60	54	52	0	2	NA	NA	5.8	2	7
47689	2	79	3	4	2	1.17	22147.571278	21729.857638	1	60	4345.971527600001	60.9	47	72.49	5.83	52	32.7	95.6	12.7	7.9	25.46	1	3	400	132	130	130	0	56	60	62	0	1	1	NA	5.7	2	8
47705	1	74	3	4	1	2.5	27994.461581	28750.581114	2	68	5750.1162228	58.9	43	81.33	4.94	51	15.8	95.8	12.4	7.6	36.74	1	3	3560	152	148	146	0	88	84	80	0	1	1	NA	5.7	2	7
47706	2	44	3	5	2	3.32	61948.879081	61505.85354	1	60	12301.170708	93.6	43	81.33	4.77	44	34.2	91.9	13.5	3.3	21.32	2	NA	1500	114	112	112	0	74	74	74	0	2	NA	93	5.6	2	8
47715	2	80	3	3	2	5	40608.721079	45701.675275	2	59	9140.335055	62.4	38	57.46	5.27	91	36.4	83.3	14.5	4.9	20.09	2	NA	10080	148	144	142	0	76	74	74	0	1	1	91	5.8	2	7
47721	1	61	4	5	1	3.46	7750.960967	7618.352686	2	67	1523.6705372000001	30.6	37	69.84	5.72	72	30.1	95.3	14.3	8.9	32.97	1	3	4800	160	152	164	0	72	80	72	0	1	1	109	5.9	2	5
47724	2	42	1	1	2	0.92	18215.609914	21518.63266	1	69	4303.726532	38.9	41	54.81	4.88	91	27.2	85	12.1	7.2	34.83	2	NA	1200	100	100	100	0	64	58	56	0	2	NA	NA	5.2	2	7
47725	1	70	4	1	1	1.46	11283.632501	11358.326736	1	59	2271.6653472000003	33	40	72.49	11.21	68	32.3	97.4	14.1	5.7	17.47	1	1	960	134	136	132	0	84	78	82	0	2	NA	NA	6.4	2	4
47727	2	42	3	5	1	5	88636.926255	88003.04195	2	67	17600.60839	47.3	46	54.81	4.55	45	33.8	95.4	12.1	4.9	23.31	1	3	840	132	124	124	0	80	74	80	0	2	NA	97	4.9	2	7
47728	2	73	4	1	1	0.98	13104.926116	13027.586637	1	59	2605.5173274	24.3	38	63.65	4.83	115	28.7	85.6	14	3.6	38.67	2	NA	0	156	158	144	0	70	68	68	0	1	1	NA	5.7	2	4
47730	2	67	3	1	2	1.34	22354.436622	23641.422353	1	63	4728.2844706000005	102	47	63.65	5.61	39	30.2	67.9	13.7	7.5	21.64	2	NA	960	114	120	116	0	60	56	60	0	2	NA	NA	5.7	2	9
47740	2	67	3	4	2	3.92	53385.536376	60518.214908	2	60	12103.6429816	82.8	44	63.65	10.6	86	27.7	91.1	13.1	3.6	38.83	2	NA	36000	110	102	102	0	54	50	54	0	1	1	NA	6.9	1	8
47741	1	51	3	5	2	2.49	76861.666062	77918.373013	1	64	15583.6746026	82.7	46	99.01	5.16	52	31.3	84.1	13.5	8.6	31.8	2	NA	3120	110	112	118	0	72	66	72	0	2	NA	99	5	2	7
47746	2	58	5	5	2	4.81	131087.888156	130671.534095	2	60	26134.306818999998	78.8	43	75.14	5.33	59	23.3	91.8	12.9	5.9	26.15	1	3	1200	126	120	120	0	84	82	80	0	2	NA	NA	6.1	2	6
47754	2	70	4	5	2	1.46	10426.773579	10680.613097	1	62	2136.1226194	58.6	40	81.33	4.83	165	35.8	81.8	13.6	4.6	35.19	2	NA	4800	134	142	136	0	86	86	82	0	1	1	NA	6.1	2	8
47757	1	70	3	3	2	2.29	43488.860397	43807.285599	2	61	8761.457119800001	25.7	37	76.02	6.49	64	12.9	82.6	13.5	11.5	24.61	1	3	0	154	144	146	0	56	68	68	0	2	NA	128	6.8	2	6
47758	2	71	3	5	2	1.32	41869.277142	47800.714696	2	60	9560.1429392000009	23.6	42	74.26	5	85	40.7	96.8	14	6.6	27.57	2	NA	0	156	152	148	0	76	76	76	0	2	NA	NA	5.8	2	3
47759	1	54	1	3	1	2.42	10622.508056	11392.078377	1	65	2278.4156754	49.9	44	72.49	5.33	79	37.8	86.9	11.9	4.8	30.35	1	3	8400	118	124	116	0	66	70	68	0	2	NA	105	5.6	2	7
47771	2	79	3	2	2	1.67	32834.383265	31916.953948	2	60	6383.3907896	31.6	39	125.53	5.27	84	20.8	91.9	13.1	6.6	22.71	2	NA	0	126	0	0	0	0	0	0	0	1	1	99	5.4	2	6
47778	2	67	3	2	2	1	21709.858265	22959.734443	2	62	4591.9468886	17.2	37	68.07	5.55	146	19.9	73.3	23.1	8.1	31.54	1	1	0	104	0	0	0	60	0	0	0	1	1	106	6.6	1	8
47788	2	75	3	2	2	2.56	33715.313253	34506.170219	1	67	6901.2340438	91	35	81.33	5	74	18.5	94.3	12.5	10.3	25.34	1	3	880	120	124	122	0	70	72	76	0	1	1	NA	5.1	2	8
47789	1	51	1	1	1	0.78	10791.367748	11084.312447	1	59	2216.8624894	39.5	45	72.49	5.83	80	25	95	11.6	7.6	23.33	2	NA	3120	118	112	114	0	74	70	72	0	2	NA	NA	4.8	2	7
47790	1	62	3	5	2	5	52939.841053	51794.690018	1	60	10358.9380036	68.3	44	81.33	5.27	57	37	89.6	13.3	7	28.59	1	3	2360	116	108	114	0	76	74	72	0	2	NA	103	5.8	2	8
47793	1	56	1	4	1	5	9300.985806	10233.080487	2	70	2046.6160974	43.4	42	60.11	11.05	49	30.2	93.1	12	6.6	33.03	1	3	0	132	130	128	0	70	68	72	0	1	1	212	8.5	1	6
47795	1	80	3	1	2	1.7	10676.146679	10987.302627	2	62	2197.4605254	56.3	40	115.8	10.71	96	13	95.4	13.7	12.2	27.5	1	3	0	0	0	0	108	0	0	0	90	1	1	NA	6.3	1	8
47808	2	52	3	5	2	5	73901.088759	73666.36823	1	60	14733.273645999998	62.5	39	72.49	6.38	91	25	89.9	12.2	6.3	40.03	2	NA	120	114	110	112	0	62	70	70	0	1	1	NA	6	2	6
47813	1	63	1	4	1	5	3692.126197	3981.369145	2	66	796.273829	26.3	40	68.95	6.55	104	28.4	84.1	13.6	9.2	35.11	1	3	0	112	116	102	0	66	64	62	0	1	1	NA	8.7	1	4
47818	1	71	3	3	2	1.75	31923.554799	32369.810331	1	67	6473.9620662	55.1	43	99.01	5.33	51	19.5	86	12.5	8	26.31	2	NA	14640	126	132	128	0	74	78	74	0	1	1	NA	5.9	2	8
47819	1	59	3	5	2	5	103466.010489	103655.190878	2	60	20731.0381756	89.7	44	101.66	6.27	91	24.6	94.1	12.5	6.5	39.31	2	NA	6720	90	94	88	0	60	64	66	0	1	1	118	5.5	2	7
47824	1	70	3	4	2	0.97	13817.798497	13693.142317	2	64	2738.6284634	77.5	41	68.07	7.6	64	12.4	96	12.7	9.4	35.88	1	1	0	122	124	114	0	62	58	56	0	1	1	NA	6.8	2	5
47825	2	69	2	3	1	2.05	10138.948889	9998.844493	1	72	1999.7688986	74.9	40	63.65	4.61	56	44.1	88	13	6.9	21.97	2	NA	0	176	168	166	0	70	70	74	0	1	1	93	6.5	1	7
47832	2	42	4	3	1	2.98	25849.622132	25741.642158	2	72	5148.3284316	29.5	39	65.42	4.61	57	25.9	84.1	16.8	6.3	23.77	2	NA	1080	122	118	120	0	68	60	64	0	1	1	88	6.1	2	4
47837	2	50	2	1	1	0	12873.994128	12722.442067	1	68	2544.4884134	38.5	40	45.97	11.99	103	38.2	83.7	13.7	8.1	50.18	2	NA	1440	112	0	0	0	78	0	0	0	1	1	NA	7.8	2	7
47841	1	73	3	5	1	2.27	31729.691594	39724.685636	2	72	7944.937127200001	48.7	42	62.76	4.77	66	22.7	90.6	12.4	9.1	27.11	1	1	0	184	174	178	0	94	86	84	0	1	1	NA	5.2	2	8
47846	1	79	3	2	2	1.31	9471.568094	10921.802194	1	60	2184.3604388	80.5	41	125.53	5.16	51	12.6	91.7	12.9	8.1	38.94	1	3	0	140	120	116	0	44	52	54	0	1	1	NA	5.3	2	9
47850	2	49	3	3	2	1.23	74400.220076	75823.550281	2	63	15164.710056200001	71.5	46	57.46	6	89	16.8	93.1	13.5	13.9	27.63	1	1	0	124	112	122	0	66	62	56	0	2	NA	114	5.6	2	7
47851	2	80	3	1	2	1.61	36165.955924	39904.277	2	60	7980.8554	101	40	68.07	6.77	72	30.6	82.8	13.4	5.9	25.75	2	NA	560	176	180	184	0	58	68	64	0	1	1	NA	6.7	1	5
47859	1	47	3	2	2	0.88	28803.804675	31602.188917	1	67	6320.4377834	119	43	63.65	5.11	78	28.9	92.8	12.9	8.3	15.66	1	1	7200	158	144	148	0	56	56	54	0	2	NA	103	5.3	2	8
47860	1	52	3	3	1	1.75	21569.883877	22364.669198	1	73	4472.9338396	91.1	40	72.49	3.77	77	26.1	89.4	13.4	7.8	21.81	1	1	41160	118	114	122	0	76	72	74	0	2	NA	NA	5.3	2	6
47868	1	72	4	5	2	3.41	8871.501766	10007.137429	1	74	2001.4274858000001	77.2	47	144.09	5.33	50	38	91.2	12.5	7.9	27.05	1	3	800	144	146	144	0	64	62	64	0	1	1	NA	6	1	8
47869	1	75	3	1	2	1.14	11265.858895	11060.89768	2	59	2212.179536	95.6	37	123.76	5	93	27.9	89.2	12.1	6.6	28.98	1	3	240	134	134	136	0	66	76	74	0	2	NA	94	5.7	2	8
47872	2	72	4	4	1	2.04	12555.108724	12667.884331	1	68	2533.5768662	17.6	42	63.65	7.6	92	31.3	93.3	12.9	6.9	32.06	2	NA	1200	130	124	122	0	36	34	34	0	1	1	144	6.6	2	7
47874	2	79	3	3	2	1.12	22147.571278	25285.120932	2	69	5057.0241864	74.5	44	72.49	6.61	55	12.3	92.1	12.5	6.1	20.36	1	3	500	150	142	144	0	64	62	60	0	1	1	129	5.9	2	5
47877	1	55	5	4	1	0.82	18328.871702	18662.544008	1	70	3732.5088016	45.9	45	81.33	5.33	53	41.8	61.4	14.5	10.6	25.05	2	NA	0	114	114	106	0	74	72	72	0	2	NA	NA	5.2	2	7
47881	1	44	3	3	2	3.79	101958.50178	105554.346609	1	61	21110.8693218	60	45	99.01	5.11	29	21.2	91.7	12.5	4.4	27	2	NA	1620	126	122	124	0	68	70	74	0	2	NA	105	5.2	2	8
47885	1	50	3	3	2	1.67	22698.381396	22739.883804	1	60	4547.9767608	86.3	46	81.33	3.89	71	15.9	92.1	12.2	10.1	26.56	1	1	11280	116	118	114	0	46	48	36	0	2	NA	NA	5.3	2	8
47886	2	74	3	5	2	4.9	33715.313253	32773.269768	1	67	6554.6539536	61.8	41	72.49	5.83	71	34.2	96.6	13.7	7.2	23	1	1	2880	144	132	144	0	66	64	70	0	2	NA	NA	5.6	2	7
47887	2	80	3	1	2	2.92	31087.786588	34619.481435	1	60	6923.8962870000005	132	43	72.49	4.77	51	22.6	92.3	12.9	5.1	24.32	1	3	0	128	130	130	0	66	58	68	0	1	1	94	5.6	2	8
47894	1	43	3	5	2	0.81	68286.466636	68273.479038	1	60	13654.695807600001	53.8	45	81.33	3.33	60	24.9	88.5	12	5.2	27.59	1	3	9040	106	112	108	0	76	72	74	0	2	NA	92	4.8	2	6
47901	1	61	2	5	1	4.9	8017.063535	8168.3632	1	71	1633.67264	47.6	41	81.33	6.16	116	19.3	82.8	13	8.5	32.72	1	1	840	114	124	114	0	76	72	68	0	2	NA	122	5.8	2	6
47910	2	52	3	2	2	4.75	104007.450029	110253.563961	2	63	22050.7127922	40.5	39	134.37	4.61	76	24.7	91.8	12.9	13	23.43	1	1	5280	152	146	144	0	70	82	86	0	1	1	NA	5.5	2	6
47911	2	61	4	3	1	5	16672.194178	16378.053521	2	65	3275.6107042	59.3	43	76.91	7.44	84	47.2	95.4	12.7	7.5	32.4	2	NA	480	138	130	118	0	66	64	66	0	1	1	138	6.5	2	9
47929	2	72	3	5	1	3.65	27789.502896	27834.934193	1	70	5566.9868386	96	43	81.33	4.72	56	22.3	91.6	12.3	4.3	25.51	2	NA	2640	124	120	108	0	60	64	62	0	1	1	94	5.4	2	7
47930	2	48	3	4	2	0.77	33610.298114	33369.935081	2	59	6673.987016200001	45.4	40	58.34	5.61	92	27.8	79.6	16	10.4	24.53	1	1	1440	138	130	136	0	80	80	78	0	1	1	NA	5.7	2	3
47931	2	80	3	3	2	2.07	29078.121488	35434.182563	2	64	7086.836512600001	126	39	102.54	7.44	95	25	88.8	13.1	7.9	36.71	2	NA	600	116	0	0	0	66	0	0	0	1	1	NA	6.1	2	8
47936	2	46	3	5	1	5	110717.755319	110696.982956	1	71	22139.396591200002	83.8	43	81.33	5	45	17.5	90.7	13.6	7.9	24.06	2	NA	1840	108	104	108	0	64	66	66	0	2	NA	101	5.4	2	7
47937	2	60	3	4	2	5	88922.833315	90795.995301	2	60	18159.1990602	206	42	61.88	3.5	65	21.8	86.9	12.1	3.1	28.81	1	3	1080	148	150	140	0	74	80	78	0	1	1	NA	5.1	2	8
47938	1	40	3	1	2	0.86	32252.664246	35386.116525	2	59	7077.2233049999995	92.4	39	60.11	4.77	44	28.4	91	14	6.3	26.33	1	1	480	114	110	104	0	74	70	68	0	2	NA	93	4.9	2	4
47939	1	75	4	5	2	5	9369.943317	9431.969508	1	74	1886.3939016	57.5	39	125.53	5.44	64	34.4	83.1	14.1	4.3	27.61	1	3	2400	120	122	126	0	50	46	42	0	1	1	NA	5.6	1	4
47942	2	80	3	1	2	1.15	32609.74653	35612.458197	2	59	7122.4916394	67.1	42	79.56	4.5	89	30.7	95.6	11.6	7.9	17.02	2	NA	120	166	158	174	0	84	62	66	0	2	NA	NA	6.1	2	7
47943	2	46	3	4	1	3.63	30961.582027	31844.038458	2	67	6368.8076916	89.8	44	49.5	3.66	52	30.6	86.1	12.2	5.7	21.54	1	3	12480	98	102	0	104	64	58	0	62	1	2	NA	5.3	2	8
47947	1	80	1	1	2	2.26	6391.848063	7273.919521	2	74	1454.7839042	71.6	44	66.3	16.21	123	22.4	96.4	11.8	7	22.89	1	3	1680	116	106	112	0	50	46	46	0	2	NA	312	13.1	2	8
47949	2	49	3	4	2	3.41	38209.206626	37935.954636	2	60	7587.1909272	81.9	38	65.42	7.05	69	25.7	84	14	8.2	37.52	2	NA	720	138	128	136	0	82	78	80	0	1	2	102	5.3	2	6
47957	2	59	3	2	2	1.51	32308.470718	33058.391808	1	61	6611.6783616	97.1	39	74.26	4.33	66	20.4	92.1	12.9	12.1	24.99	1	1	20160	114	104	104	0	62	64	66	0	2	NA	85	4.6	2	3
47958	2	49	3	5	2	5	82023.230723	85297.903679	1	63	17059.5807358	90.6	38	54.81	5.72	72	25	88.3	12.2	6.4	33.24	2	NA	400	110	108	112	0	66	64	70	0	2	NA	112	5.1	2	7
47963	2	60	4	2	1	4.9	11318.919739	12700.193506	1	68	2540.0387012	18.1	33	63.65	6.99	71	39.1	71.1	13.3	5.4	37.97	2	NA	720	188	188	176	0	94	92	88	0	2	NA	NA	7.3	3	4
47972	2	67	3	2	2	0.88	22473.386018	22734.411364	2	59	4546.8822728	52	40	81.33	5.16	64	28.3	93.2	11.9	8.1	29.64	1	3	0	156	156	144	0	74	74	70	0	2	NA	NA	5.6	2	8
47976	1	57	4	2	2	2.9	17975.541139	18352.860664	1	62	3670.5721328	24.8	42	107.85	5.33	83	33.2	85.5	13.2	4.4	37.55	1	1	0	142	136	132	0	90	90	92	0	1	2	NA	6	2	5
47979	1	68	3	2	1	0.87	20889.055217	21517.825964	2	59	4303.5651928	68.9	41	69.84	6.61	107	12.3	88.7	13.1	12	21.79	1	1	6480	0	190	184	184	0	104	94	100	2	NA	130	5.6	2	6
47982	1	45	3	5	2	3.32	68286.466636	68273.479038	1	60	13654.695807600001	101	46	72.49	5.38	51	33.8	85.3	13	5.7	24.15	2	NA	8480	122	114	112	0	70	68	66	0	2	NA	109	5.3	2	8
47986	1	71	3	4	2	3.93	25771.89403	28354.350316	2	74	5670.8700632	88.1	43	73.37	9.88	61	28.1	93.7	13.1	3.5	20.56	1	3	7440	116	118	0	112	72	72	0	66	2	NA	197	9.8	1	7
47994	2	80	3	3	2	2.14	28133.266573	31522.230466	2	62	6304.4460932	86.1	45	89.28	5.27	44	35.4	90.6	12.2	5	24.82	2	NA	420	116	114	114	0	64	62	64	0	2	NA	103	5.6	2	7
47997	2	44	1	3	1	3.23	18530.680289	18312.537982	2	71	3662.5075964000002	58.2	43	51.27	5	75	29.8	87.6	13	8.2	29.22	2	NA	960	116	114	114	0	74	78	72	0	2	NA	NA	4.9	2	7
48005	2	73	3	3	2	1.79	51116.474265	50979.5167	2	61	10195.90334	54.7	36	173.26	6.16	79	11.2	87.7	14.5	6.7	31.14	2	NA	0	144	138	138	0	76	70	66	0	1	1	114	6.3	1	4
48006	1	78	3	3	2	2.56	28153.114415	35246.911131	1	67	7049.3822262	70.9	44	99.01	5.11	65	25.9	92.8	12.1	6.8	28.73	1	3	0	150	114	126	0	48	50	50	0	1	1	NA	6.4	1	5
48009	2	52	3	2	2	0.88	23060.758337	22987.514039	1	67	4597.5028078000005	138	44	54.81	5.27	67	31.1	93.8	11.8	5.9	23.51	1	1	0	108	100	110	0	60	60	56	0	2	NA	NA	5.4	2	4
48010	2	79	1	1	1	1.81	8807.333857	10142.356436	2	70	2028.4712872	64.8	41	106.96	4.61	109	23.2	93.1	12.3	10.6	25	2	NA	0	168	160	168	0	90	88	82	0	1	1	NA	5.7	2	6
48011	2	53	3	4	1	4.29	117656.735008	122366.825652	2	66	24473.3651304	88.7	45	44.2	4.66	66	19.5	92.3	12.6	9.1	21.55	1	3	840	126	144	140	0	94	100	94	0	2	NA	NA	5.3	2	6
48016	2	75	2	3	1	2.74	5958.305626	6720.796049	1	70	1344.1592097999999	89.7	41	81.33	4.66	63	23.9	93.8	13.5	6.3	29.09	2	NA	0	140	130	132	0	72	72	72	0	1	1	NA	5.4	2	6
48018	1	59	1	4	2	5	11666.902996	11695.737346	1	60	2339.1474692	75.7	43	63.65	14.21	74	31.9	88	12.7	6.7	34.36	1	3	5400	0	184	188	188	0	86	88	90	1	1	NA	8.9	1	8
48021	2	58	4	4	2	3.23	19905.92012	20258.280655	1	74	4051.6561309999997	32.4	41	71.6	5.05	80	60.2	92.5	12.5	4.9	41.16	1	3	600	148	144	138	0	70	70	60	0	1	1	NA	6.2	2	6
48023	1	49	3	2	2	0.65	36767.071946	37469.381411	2	61	7493.876282200001	32.9	40	111.38	6.88	70	38.5	87.6	12.9	10.6	23.03	1	1	1080	200	204	204	0	106	106	104	0	1	1	NA	7.2	1	9
48027	2	58	4	4	1	4.36	20683.132766	20596.734439	1	65	4119.3468878	33.4	38	54.81	4.27	128	24	67.9	14.8	9.3	37.43	2	NA	0	104	96	102	0	74	76	76	0	2	NA	NA	5.9	2	6
48028	1	80	3	3	2	1.49	19745.138035	20616.442979	1	61	4123.2885958	56.4	40	99.01	5.16	65	25.5	97.6	12.9	6.9	25.31	2	NA	3360	164	162	162	0	86	82	78	0	1	1	NA	5.7	2	7
48033	1	58	3	5	2	5	81663.158639	89777.899747	2	59	17955.579949400002	72.3	44	90.17	4.88	76	26.6	91.8	11.9	4.7	24.1	1	3	2640	126	134	124	0	76	76	74	0	1	2	97	5.3	2	7
48038	1	61	1	4	1	2.62	6543.699957	6870.050659	2	71	1374.0101318000002	48.6	39	108.73	5.5	85	22.8	93.9	12.5	7.6	29.58	2	NA	4320	126	126	110	0	78	80	78	0	2	NA	NA	5.3	2	6
48040	2	62	4	3	2	1.73	9544.755375	10068.07316	1	74	2013.614632	43	41	65.42	8.16	43	26	89.1	14.2	7.6	25.43	2	NA	2880	170	148	152	0	66	56	54	0	1	1	157	8.1	1	9
48042	2	79	3	2	2	1.47	42969.403729	46529.438038	1	69	9305.8876076	67.5	40	81.33	4.77	73	18.1	93	12.6	10.5	23.59	1	3	0	156	166	0	0	64	66	0	0	2	NA	91	5.8	2	8
48047	2	56	5	4	2	5	119055.474882	125825.048478	1	69	25165.009695599998	53.5	42	63.65	4.77	84	30	89.6	12.5	6.6	32.77	2	NA	0	144	150	138	0	84	86	86	0	1	1	NA	5.5	2	7
48050	1	50	1	1	1	1.41	9863.766777	10335.018932	2	68	2067.0037864	42	41	88.4	6.11	67	30.8	88.5	13.1	5.9	31.06	1	3	7800	116	114	110	0	82	82	82	0	1	1	118	5.7	2	9
48051	1	46	3	2	2	1.15	27331.320774	27326.122552	2	62	5465.2245104	75.2	44	76.02	6.38	66	20.5	83.9	15	6.4	34.67	2	NA	0	124	114	124	0	70	72	70	0	1	1	122	6.4	1	8
48054	2	45	4	5	1	4.96	28558.830985	28439.534007	1	68	5687.9068013999995	35.8	41	54.81	4.66	66	30.3	71.8	16	5.2	42.36	2	NA	0	136	128	130	0	82	82	80	0	1	1	91	5.6	2	4
48063	1	44	4	4	2	3.43	23532.292545	24777.013623	1	64	4955.4027246	59.5	49	99.01	4.83	80	28.8	93.8	11.3	7.9	25.81	2	NA	0	116	112	106	0	68	76	70	0	2	NA	NA	5.1	2	5
48065	1	79	3	1	2	1.43	9507.573661	9334.601155	1	61	1866.920231	121	46	116.69	8.77	85	33.9	88.5	15.2	10.6	26.97	1	3	0	138	114	126	0	58	62	70	0	1	1	172	6.1	1	8
48067	2	45	3	4	1	4.83	129047.382545	132725.446946	2	65	26545.089389200002	64	37	49.5	5	60	25.6	93.9	12	7.6	20.61	2	NA	1440	96	90	90	0	76	68	72	0	2	NA	NA	5.2	2	6
48069	2	59	3	5	1	5	90237.949347	93850.39806	2	68	18770.079612	40.2	38	106.08	13.93	100	22.7	86.3	12.4	8.1	35.24	1	3	480	122	118	126	0	52	50	64	0	2	NA	NA	9.7	1	6
48070	2	67	1	2	1	3.57	6681.804407	7046.153259	2	72	1409.2306518	63.7	53	53.04	5.22	60	24.1	90.6	12.5	10.4	24.91	2	NA	0	130	144	134	0	64	80	66	0	1	1	NA	5.8	1	6
48076	1	70	3	4	2	4.67	30052.773793	29506.019829	1	60	5901.2039658	52.3	41	90.17	5.27	75	31.1	93	12	3.8	29.15	1	3	4800	180	176	174	0	90	94	100	0	1	1	102	5.5	2	7
48086	1	75	3	4	2	2.19	26604.038957	26120.028268	1	61	5224.005653599999	49.5	47	90.17	5.77	104	32.7	82.6	13.3	8	26.36	2	NA	0	188	164	162	0	72	72	68	0	1	1	108	5.9	2	9
48089	1	40	3	4	2	5	90414.494842	98779.211784	1	63	19755.8423568	58.9	44	81.33	4.94	51	24.9	89.2	12.6	6.1	35.04	2	NA	2160	128	128	128	0	74	74	72	0	2	NA	NA	5.8	2	8
48097	2	50	1	1	1	1.16	13426.565042	13268.508142	2	71	2653.7016284	44.9	40	72.49	8.33	65	19.4	91.6	12	9.8	32.02	1	3	1680	112	114	108	0	60	56	60	0	2	NA	NA	6.5	2	8
48101	2	73	3	3	2	1.94	33715.313253	33847.189621	1	67	6769.4379241999995	42.8	40	81.33	6.22	71	30.1	94.6	11.4	5.3	27.18	1	3	0	124	122	104	0	78	68	66	0	1	1	NA	5.3	2	8
48103	1	49	5	5	1	1.08	23566.120007	24489.110443	1	65	4897.8220886	22	37	72.49	7.11	150	26.7	84.4	12.9	6.4	32.72	2	NA	0	0	118	124	0	0	94	98	0	2	NA	NA	6	2	9
48108	1	80	3	3	2	5	30001.91516	30331.905904	2	60	6066.3811808	40.5	43	98.12	4.27	118	21.1	90.5	13	5.7	30.14	1	3	0	124	112	118	0	60	58	58	0	1	1	84	5.3	2	5
48133	1	52	3	3	2	0.5	24758.786652	24804.056368	1	61	4960.8112736	43.2	43	99.01	7.44	63	29.8	93.5	12.2	7.5	36.26	2	NA	360	138	136	130	0	74	74	72	0	1	1	143	5.8	1	6
48135	2	64	3	4	2	0.41	28422.213738	28752.333915	2	61	5750.466783	107	41	86.63	5.88	81	31.7	90.8	12.8	7.9	23.72	1	3	5760	114	118	110	0	80	80	80	0	1	1	NA	5.8	2	7
48140	2	69	1	2	2	0.98	5992.011661	5814.814791	2	69	1162.9629582	66.3	40	72.49	8.6	87	23.1	92.3	14.1	7.3	27.16	2	NA	6720	120	114	114	0	52	60	54	0	1	1	165	7.1	1	5
48146	1	61	4	4	2	3.98	5689.981299	7026.364831	1	74	1405.2729662	18.9	34	83.98	8.16	67	23.4	84.5	13.7	7.9	56.25	2	NA	0	130	134	120	0	68	68	64	0	1	1	NA	8.6	2	7
48148	1	49	2	2	1	1.64	20643.621125	22712.4136	2	71	4542.48272	57.9	46	80.44	5.27	53	35.5	89.7	12.2	6.6	32.91	2	NA	11280	130	132	128	0	94	96	98	0	2	NA	101	5.3	2	4
48151	1	55	3	4	1	5	101584.686973	106265.339604	2	66	21253.0679208	66.8	45	71.6	5.27	94	24	93.2	11.5	7.3	21.29	1	1	4320	120	120	118	0	68	64	70	0	1	2	NA	5.3	2	7
48156	2	57	3	5	2	3.93	115775.107285	115407.388827	2	62	23081.4777654	81.5	42	79.56	5.5	55	37.4	87.6	12.9	4.2	30.82	2	NA	600	148	146	142	0	84	78	80	0	1	1	106	5	2	5
48159	1	61	4	4	1	2.35	6350.039051	6508.245058	1	65	1301.6490116	43.9	45	249.29	9.1	90	23.8	91.2	14.4	8.6	23.83	1	2	600	156	152	154	0	64	66	62	0	1	1	175	6.4	1	6
48162	2	80	3	2	2	1.5	36822.027687	41005.154881	2	60	8201.0309762	52.8	42	57.46	5.77	63	20.4	93.6	12.8	5.3	16.77	2	NA	0	154	0	0	0	64	0	0	0	1	1	112	6.2	2	8
48163	1	43	4	2	2	0.29	24472.842039	25767.312701	2	64	5153.4625402	64.5	41	113.15	3.66	124	16.5	95.8	14.1	10.4	26.44	1	1	0	98	90	86	0	52	64	62	0	2	NA	NA	5.6	2	7
48164	1	69	5	4	2	2.92	17290.31078	16916.301019	2	59	3383.2602037999995	60	42	90.17	5.33	44	29	96.9	12.5	7.2	24.79	1	3	8160	132	132	122	0	66	64	58	0	2	NA	NA	5.3	2	7
48167	1	75	3	3	2	0.53	8872.862854	8977.349124	1	67	1795.4698248	66.8	43	99.01	6.33	65	41.2	89.8	13.4	8.4	39.41	1	1	180	124	116	122	0	66	64	64	0	2	NA	NA	6.7	2	8
48175	2	59	4	5	2	5	34191.530438	37066.102267	2	65	7413.2204534	66.9	40	57.46	5.11	86	33.1	83	13.3	5.1	31.71	2	NA	840	0	0	122	0	0	0	74	0	1	1	99	6	2	6
48176	2	59	3	3	2	5	137681.065963	137243.771017	2	60	27448.7542034	109	40	69.84	8.27	95	15.3	89.4	12.7	14.9	41.43	1	3	25920	142	144	140	0	72	72	70	0	1	1	NA	7.2	1	4
48181	2	40	3	5	2	5	135251.583629	140105.064636	2	65	28021.012927199998	86.4	40	68.07	4.44	57	26.5	84.6	12.4	8.4	26.9	2	NA	540	96	98	102	0	70	70	68	0	2	NA	88	5.3	2	8
48182	1	57	3	3	2	2.14	83459.201226	83611.800559	2	63	16722.3601118	66.5	40	118.46	5.72	113	25.7	86.6	12.5	8	27.38	1	3	720	102	98	104	0	74	68	68	0	2	NA	106	5.9	2	8
48190	1	59	3	3	2	0.67	23965.266368	24009.085188	2	62	4801.8170376	36.7	38	61.88	5.94	86	29.1	87.8	12.4	6.9	38.39	1	3	8160	138	144	146	0	90	84	76	0	1	1	NA	5.9	2	6
48191	2	48	1	4	1	4.62	22403.09996	24298.008555	2	70	4859.601711	84.4	38	70.72	5.44	52	26	91.6	14	8.9	38.93	1	3	0	178	184	178	0	82	94	96	0	1	1	107	5.8	2	6
48193	1	80	3	3	1	4.02	23034.081832	23287.433452	1	59	4657.4866904	56.3	43	81.33	5.61	56	23.5	90.2	14.1	7.9	28.7	2	NA	0	164	158	154	0	56	68	52	0	1	1	114	5.8	2	5
48194	2	64	3	3	2	1.02	21236.827596	21842.289966	1	61	4368.4579932	101	47	63.65	5.33	65	35.1	96.1	12.4	5.6	22.7	2	NA	0	166	152	158	0	70	80	74	0	1	1	107	5.1	2	7
48200	1	55	3	2	2	1.18	22515.398006	24752.7181	1	67	4950.5436199999995	93.9	44	72.49	5.61	89	35.6	94.8	11.6	8.4	26.52	2	NA	12180	150	140	142	0	88	86	82	0	1	1	115	5.5	2	6
48208	1	52	3	4	2	4.04	79933.708489	80079.861704	1	61	16015.972340799999	81.8	49	62.76	5.27	73	25.6	92.3	12.2	9.4	28.29	1	2	5340	134	130	126	0	68	70	66	0	1	2	111	5.4	2	6
48211	2	54	4	5	1	1.99	20231.142229	20146.631972	1	68	4029.3263944	43.7	43	275.81	22.26	133	32.8	86	13.1	3.9	27.28	2	NA	480	0	0	0	0	0	0	0	0	1	1	412	11.3	1	8
48213	1	63	1	1	1	1.26	8372.136628	8683.241004	1	66	1736.6482007999998	86.8	40	99.01	6.16	64	7.4	85.6	13.5	13	22.38	1	3	1320	144	148	142	0	70	66	62	0	2	NA	NA	5.7	2	5
48215	1	49	1	1	1	0.4	22317.306144	22720.699102	1	66	4544.1398204	56.6	44	54.81	5.77	77	19.3	89.8	12.5	9.3	26.32	1	3	0	130	124	122	0	78	70	66	0	2	NA	116	5.8	2	5
48217	1	75	3	3	2	1.79	46627.371207	45779.073468	2	60	9155.814693600001	79.2	46	89.28	7.66	64	18.1	86.6	12.5	5	31.23	1	3	0	132	144	116	0	70	64	68	0	1	1	144	6.8	2	6
48223	1	56	3	1	2	1.18	81663.158639	89777.899747	1	67	17955.579949400002	67.7	41	81.33	9.83	118	35.9	91.9	11.2	5.1	21.63	2	NA	0	140	144	136	0	92	94	100	0	1	1	NA	6.4	1	8
48224	1	59	3	4	2	5	83459.201226	83611.800559	2	63	16722.3601118	77	45	85.75	4.77	97	26.5	94.9	12.9	4.9	24.96	1	1	0	116	122	116	0	64	68	66	0	2	NA	90	5.8	2	8
48237	1	41	1	2	1	0.49	24613.893363	27080.565129	1	71	5416.113025799999	58.9	43	63.65	4.94	65	26.1	93.9	12.3	7	26.08	1	3	6000	120	112	114	0	78	76	82	0	2	NA	NA	5.3	2	7
48245	1	43	4	2	1	3.62	22803.829387	22460.595503	1	68	4492.1191006	29.8	48	90.17	4.88	57	44.5	88.5	12.5	3.3	19.34	1	1	9600	110	110	102	0	68	70	74	0	2	NA	91	4.9	2	5
48247	1	70	3	2	2	2.22	28110.016933	31304.714646	2	64	6260.9429292	71.9	45	77.79	5.33	80	20	96.5	12.4	5.1	28.56	1	3	1440	152	148	0	142	92	92	0	92	2	NA	NA	5.6	2	8
48248	1	50	2	2	1	5	9419.043905	9712.843979	2	69	1942.5687957999999	68.3	41	73.37	7.72	89	43	82.1	12.8	6.7	38.46	1	3	4800	134	124	122	0	90	92	88	0	2	NA	147	6.8	2	7
48249	1	78	4	5	1	1.77	9878.347344	10401.552317	1	72	2080.3104634	58	44	125.53	4.61	94	23.2	88.1	12.5	4.3	22.78	2	NA	700	130	130	128	0	72	70	70	0	1	1	92	5.4	2	6
48251	1	68	3	2	2	1.1	46864.678897	45850.940766	1	61	9170.1881532	93.4	41	90.17	5.05	56	20.3	93.3	12.4	5.7	21.29	1	3	3960	134	136	136	0	82	78	76	0	1	1	NA	5.5	2	7
48257	2	51	3	3	2	1.82	40128.725814	40001.271186	2	64	8000.2542372	66.2	39	64.53	8.44	76	35.2	85.7	12.9	9.3	47.34	2	NA	1600	118	114	110	0	70	76	72	0	1	1	164	7.3	1	8
48260	2	68	4	5	1	3.07	11630.61	11761.238509	1	68	2352.2477018	54.4	41	72.49	5.16	55	50.6	83.4	14.3	4.4	33.93	2	NA	4800	0	120	116	0	0	90	92	0	2	NA	101	6	2	8
48264	2	44	2	5	2	3.13	17338.62045	17134.511016	2	60	3426.9022032000003	63.9	40	50.39	5	99	27.4	90.1	12.8	8	39.85	2	NA	160	130	126	122	0	76	72	70	0	1	1	94	5.3	2	7
48265	2	61	3	3	2	2.19	55604.39463	58093.44896	1	67	11618.689792000001	81	38	54.81	5.33	66	30.6	89.8	12.1	9.6	28.82	1	1	80	0	138	0	0	0	0	0	0	2	NA	NA	5.2	2	7
48271	1	72	3	1	2	2.59	33102.049889	32499.820054	1	64	6499.9640108	49.8	44	104.31	5.66	67	22	95	12.6	8.1	31.91	1	1	0	130	128	132	0	72	66	72	0	2	NA	112	5.8	2	8
48272	2	70	3	3	2	2.86	23231.846487	23322.717111	2	59	4664.5434222	73.7	40	53.04	5.44	139	39	99.1	14.4	5.6	18.53	1	1	1440	116	134	134	0	74	72	72	0	1	1	109	5.2	2	10
48276	1	64	4	3	2	5	7237.067591	7008.320186	1	59	1401.6640372	32.1	44	72.49	4.55	57	27	83.9	13.7	5.8	27.93	2	NA	0	0	148	146	140	0	70	66	68	1	1	NA	5.9	2	5
48278	1	74	4	4	2	2.36	9369.943317	9431.969508	1	74	1886.3939016	41.3	43	95.47	4.88	39	45.3	84.6	12.4	4.6	28.34	2	NA	480	156	148	142	0	54	54	70	0	1	1	99	5.9	2	6
48282	1	69	3	5	2	5	52939.841053	52278.53845	1	60	10455.70769	71.1	42	81.33	5.61	44	31.1	97.4	11.7	5.4	25.65	1	3	2880	118	114	114	0	60	62	64	0	1	2	113	5.1	2	8
48284	1	64	3	3	2	1.46	17290.31078	17198.823083	1	67	3439.7646166	73.4	46	90.17	5.05	70	31.3	87.1	12.3	4.5	27.5	1	3	1440	120	108	108	0	70	70	76	0	2	NA	103	5.5	2	7
48287	2	40	3	5	1	5	105878.353501	105858.489084	1	69	21171.6978168	107	39	72.49	5	66	31.2	91.1	12.6	5.9	28.22	2	NA	840	104	100	106	0	62	58	64	0	2	NA	94	4.9	2	7
48289	2	67	3	2	2	2	55604.39463	56250.232171	2	59	11250.046434200001	77.5	33	72.49	5.88	94	27.5	91.9	11.6	5.9	21.11	1	3	8640	124	106	124	0	66	68	58	0	2	NA	NA	5.7	2	8
48297	1	53	3	4	1	2.59	77911.339601	79453.121633	2	68	15890.6243266	83.9	49	89.28	4.55	52	46.3	93.8	12.4	4	27.37	1	3	720	122	122	122	0	82	78	78	0	2	NA	87	5.4	2	6
48301	2	42	4	2	2	4.66	22880.994874	23619.204377	1	62	4723.840875399999	67.9	41	45.97	9.1	58	24.4	93.3	13.1	7.8	24.2	1	3	5040	116	112	116	0	66	60	62	0	2	NA	NA	6	2	7
48307	1	40	3	4	2	5	87268.464821	95342.126101	1	64	19068.4252202	70.1	47	72.49	4.66	105	29.3	84.3	11.6	5.9	30.49	1	3	320	132	126	124	0	92	84	86	0	1	1	NA	5.2	2	8
48312	2	49	4	5	1	2.5	29319.442058	32043.73563	2	71	6408.747126	45.1	37	81.33	4.83	37	35.3	86	13.4	5.3	28.56	1	3	7800	148	136	144	0	76	84	82	0	1	1	NA	5.1	2	6
48313	2	72	4	1	2	0.29	11887.833554	11817.676817	1	67	2363.5353634	43.5	40	99.01	5	70	47.9	100.7	13.1	3.2	22.96	2	NA	0	144	146	136	0	68	62	64	0	1	1	NA	NA	2	8
48314	2	60	3	4	2	0.78	22354.436622	25341.144652	1	63	5068.2289304	48.5	39	90.17	5.11	83	27.5	93.1	13.5	5.2	27.4	1	3	0	100	94	88	0	66	64	62	0	2	NA	100	5.3	2	8
48315	2	40	3	4	2	0.74	29322.506063	29362.820837	2	59	5872.5641674	44.1	40	64.53	4.5	68	28.1	80.5	13.7	8.1	20.61	1	1	0	112	114	108	0	74	74	74	0	2	NA	NA	5.4	2	5
48316	2	42	1	4	1	0.83	14229.237375	14061.731454	1	65	2812.3462908	60.4	47	72.49	4.94	76	23.8	87.6	13.7	8	27.75	2	NA	2480	150	154	146	0	80	82	82	0	2	NA	NA	4.2	2	7
48322	2	60	4	2	1	3.21	11630.61	11426.106306	1	68	2285.2212612	76.7	42	54.81	4.39	58	33.6	94.4	11.6	4.8	22.95	2	NA	0	102	104	108	0	78	76	78	0	1	1	NA	4.9	2	4
48335	2	66	3	2	2	2.42	24080.995783	24360.6933	1	61	4872.13866	83	42	99.01	5	65	23	88.2	13.3	4.5	31.12	2	NA	240	198	182	184	0	84	84	82	0	2	NA	102	5.7	2	7
48336	2	44	3	3	2	4.07	94186.414719	93512.843414	2	59	18702.5686828	87.1	41	71.6	4.27	110	34.4	90.6	11.9	7.4	26.91	1	1	40	108	104	106	0	78	78	80	0	2	NA	89	5.3	2	5
48337	1	66	5	5	2	2.35	15165.265799	15520.334329	1	62	3104.0668658	49.6	43	81.33	8.6	48	20.7	93.6	12.3	4.6	22.09	2	NA	1800	150	146	148	0	80	78	76	0	2	NA	169	7	1	7
48338	1	80	3	5	2	2.67	19745.138035	19962.314596	1	61	3992.4629192	65.8	39	99.01	5.66	62	30	88.6	13.1	5.2	27.27	1	3	12600	100	96	104	0	58	64	60	0	1	1	NA	5.9	2	7
48346	2	68	3	2	2	2.02	59522.803907	60214.153243	2	63	12042.8306486	88.6	40	84.86	5.38	38	22.2	91.9	12.7	10	28.44	2	NA	800	102	104	98	0	64	66	64	0	2	NA	NA	5.8	2	9
48360	1	41	3	5	1	5	86049.463774	87575.475063	1	65	17515.095012600003	75.6	47	90.17	4.94	58	23.8	86	12.3	8.1	24.35	2	NA	1920	106	104	104	0	62	64	64	0	2	NA	NA	5.1	2	8
48362	1	60	3	5	1	5	62578.754759	63087.943276	1	71	12617.5886552	85.1	41	99.01	4.16	66	23.9	94.2	12.5	8.1	28.51	2	NA	2360	96	90	100	0	54	52	58	0	2	NA	NA	5.2	2	7
48365	2	53	1	1	1	1.83	16965.190773	16765.477336	1	66	3353.0954672	46.1	41	45.97	5.72	87	29.3	88.9	12.5	6.1	36.06	1	3	3200	124	124	114	0	74	74	64	0	2	NA	118	6	2	9
48368	1	78	3	5	1	5	28927.6103	29265.467949	2	68	5853.093589800001	71.1	43	147.63	5.16	40	25.1	95.7	13.1	7.6	33.92	1	3	120	140	140	142	0	88	84	72	0	1	1	NA	5.6	2	8
48370	2	50	1	2	1	4.6	9900.809686	9784.257815	1	70	1956.8515630000002	33.6	44	63.65	5.33	60	33.4	82	12.5	8.5	32.16	2	NA	3420	128	124	124	0	84	86	78	0	1	1	NA	5.9	2	5
48372	1	47	3	5	2	5	87980.105442	89660.66518	2	62	17932.133036	59	38	70.72	5.05	60	15	87.2	12.3	6.9	29.32	2	NA	0	0	0	98	102	0	0	62	60	2	NA	98	5.1	2	7
48374	2	50	1	2	2	0.89	14830.902843	14656.314145	1	71	2931.2628290000002	62.3	41	72.49	4.88	83	26.1	94.6	12.9	8.1	21.42	1	1	0	100	96	94	0	62	56	62	0	1	1	95	5.4	2	7
48380	2	44	3	3	2	4.72	107369.693862	108063.023578	2	61	21612.6047156	81.8	40	62.76	4.72	83	26.5	89.4	12	7.3	37.02	2	NA	10080	100	106	102	0	70	74	76	0	2	NA	NA	5.1	2	5
48389	1	56	3	5	2	5	63806.113335	63922.778367	1	60	12784.5556734	73.6	46	99.01	5.27	50	26.1	96	12.7	8.4	26.78	1	3	1880	0	0	0	0	0	0	0	0	2	NA	NA	5.9	2	7
48391	2	64	4	3	1	2.56	10085.339886	10879.130963	1	65	2175.8261926	15.1	43	54.81	5.22	84	37	81.9	14.1	6.9	24.42	2	NA	13440	130	130	130	0	72	76	74	0	2	NA	109	5.4	2	6
48398	2	63	4	2	2	0.89	10131.693887	9970.341104	2	64	1994.0682207999998	22.1	46	124.64	5.22	48	36.2	102.3	12.7	3	28.97	1	1	0	134	126	120	0	66	68	64	0	1	1	NA	5.4	2	4
48401	2	60	3	4	2	5	72259.677524	76464.466384	2	61	15292.8932768	100	44	77.79	4.55	87	23.9	88.2	12.3	5.2	28.07	2	NA	3840	110	122	120	0	80	74	74	0	1	1	81	5.2	2	6
48404	1	80	3	3	1	1.96	23034.081832	23746.40409	2	67	4749.280818	66.3	43	99.01	5.22	45	22.3	94.7	12.9	9.2	32.01	1	3	5640	132	130	128	0	66	66	64	0	2	NA	101	5.6	2	8
48407	2	80	4	1	1	1.69	13104.926116	13027.586637	1	59	2605.5173274	86.9	39	90.17	6.05	67	23.9	85.1	14	5.5	28.22	2	NA	0	148	140	140	0	44	50	52	0	1	1	NA	6	1	8
48413	1	63	3	3	2	1.15	19360.587762	18941.795475	2	59	3788.359095	88.3	42	88.4	5.77	64	32.4	84.8	13	9.7	29.26	2	NA	240	148	156	150	0	102	98	88	0	2	NA	NA	5.4	2	8
48414	2	58	3	4	2	0.87	30582.713416	30485.578302	2	60	6097.115660400001	32.8	36	57.46	22.37	139	31.5	88.6	12.2	9.4	33.95	1	1	120	118	110	114	0	60	60	58	0	2	NA	440	10.6	1	6
48415	2	49	4	3	1	2.36	53362.240422	53996.812	2	70	10799.3624	39.6	40	70.72	4.66	39	36.5	75.5	15.4	5.3	27.71	2	NA	4800	108	0	0	0	76	0	0	0	1	1	90	5.8	2	10
48423	2	63	1	3	1	5	7277.593295	7177.028352	2	66	1435.4056704	38.7	44	61	5	85	21.1	82.7	14.1	8.5	46.27	1	3	0	150	144	138	0	74	74	72	0	1	1	NA	5.9	2	7
48424	2	80	3	4	2	3.61	37845.878167	42588.266533	2	61	8517.653306600001	97.9	37	91.05	5.05	57	26.2	90.9	12	5.4	26.29	1	3	80	144	146	140	0	74	70	66	0	1	1	102	5.7	2	7
48427	1	63	3	4	2	1.24	16338.94193	20384.26634	1	61	4076.853268	79.9	40	81.33	10.44	98	24.5	90.8	12.6	11.3	28.6	1	1	1680	154	146	136	0	84	80	78	0	1	1	NA	8.1	1	8
48433	1	74	3	5	2	2.78	28153.114415	28102.556994	1	67	5620.511398799999	91.7	40	178.57	6.88	79	20.6	90.6	13.2	10.4	32.18	1	3	0	128	124	124	0	66	64	68	0	1	1	139	7	1	8
48438	2	54	1	4	1	5	13738.361823	13576.634466	2	72	2715.3268932	46.6	39	68.07	6.88	87	28.6	88.6	12.9	4.7	23.87	2	NA	360	118	112	114	0	68	68	70	0	1	1	134	8.9	1	6
48446	2	48	3	1	2	2.27	32799.697476	33011.498443	2	62	6602.299688599999	104	42	53.92	4.11	82	26.5	82.8	13.4	5.5	21.36	2	NA	8640	98	98	104	0	60	48	54	0	2	NA	NA	5.4	2	8
48451	2	61	3	2	2	1.18	22473.386018	23428.365607	1	67	4685.6731214	55.9	42	99.01	7.49	53	34.2	81.9	13.1	8.5	34.75	2	NA	0	194	186	184	0	94	100	100	0	1	1	NA	6	2	6
48453	2	69	3	2	2	3.57	72259.677524	73409.416514	2	61	14681.883302799999	87.3	49	62.76	3.89	63	23.4	97.6	12.1	12.2	29.47	2	NA	3360	128	136	128	0	66	62	64	0	2	NA	NA	5.5	2	8
48455	2	72	3	1	2	0.81	23231.846487	22582.722766	2	59	4516.544553199999	50.3	40	69.84	5.16	87	37.4	88.6	12.8	11	35.67	1	3	0	140	142	134	0	82	78	70	0	1	1	NA	5.5	2	7
48458	2	51	4	3	2	1.43	21630.05297	22368.068422	1	63	4473.6136844	30.5	41	81.33	3.72	116	38.3	86.1	12.6	8.8	31.64	1	1	0	134	130	136	0	74	78	76	0	2	NA	NA	6.1	2	6
48466	1	79	3	1	2	1.43	34961.874476	34680.531542	2	60	6936.1063084	75.1	44	105.2	5.16	43	41.7	92.8	13.9	7.4	26.23	2	NA	1080	158	156	158	0	82	86	78	0	2	NA	NA	6.4	2	10
48471	2	67	3	2	2	1.71	69052.177912	70576.083088	1	64	14115.2166176	79.4	40	96.36	7.6	111	37.6	92.3	12.7	4.7	28.27	1	3	0	136	134	136	0	78	84	82	0	1	1	NA	6.4	2	7
48486	1	80	3	4	1	5	23307.550125	23916.717094	1	68	4783.3434188	84.8	41	72.49	4.94	68	14.5	95.9	13.1	6.9	36.13	2	NA	0	152	150	134	0	82	80	78	0	2	NA	NA	5.5	2	7
48494	1	80	3	1	2	1.75	14253.939163	14559.638457	2	60	2911.9276913999997	82.3	46	96.36	5.11	73	36.9	94.8	13.4	6.8	33.87	1	3	0	134	0	0	0	70	0	0	0	1	1	NA	5.7	2	8
48495	2	57	3	5	2	5	120732.420443	120348.956842	2	61	24069.7913684	71.2	43	60.11	5.72	82	36	84.8	12.1	6.4	32.94	1	3	720	0	144	140	140	0	76	74	72	1	2	109	5.4	2	7
48501	2	76	3	2	2	1.83	31860.187616	34106.143871	1	61	6821.2287742	101	44	72.49	4.61	85	38.6	87.4	12.7	3.2	28.95	2	NA	0	136	130	124	0	60	58	64	0	2	NA	96	4.7	2	8
48502	1	57	3	5	2	5	78564.671638	78708.321665	2	62	15741.664332999999	77	45	88.4	5.83	73	34.5	86	12.5	5.9	26.91	1	3	1920	142	134	140	0	66	70	74	0	1	1	NA	5.4	2	6
48503	1	58	3	3	1	1.35	24855.925511	25308.421122	2	71	5061.6842244	60.5	44	68.07	6.61	81	34.2	93.1	11.8	6.9	29.59	1	3	3840	146	148	146	0	90	86	88	0	1	1	130	5.4	2	8
48504	2	70	3	2	2	1.01	25886.263225	27711.092869	2	63	5542.2185738	32.5	38	71.6	7.22	56	16.3	84.9	14.7	5.5	20.78	1	1	1440	140	142	144	0	60	58	56	0	2	NA	141	6.5	1	8
48513	2	61	4	5	2	5	9037.014557	9789.813124	1	74	1957.9626248	40.2	38	97.24	4.77	60	42.4	90.8	13	6.3	27.88	2	NA	2040	122	116	110	0	78	72	74	0	2	NA	NA	6.4	2	7
48515	2	42	3	5	1	5	57706.005021	59882.57514	2	68	11976.515028	42.7	40	74.26	4.94	58	30.4	87.7	12.5	8.2	29.65	2	NA	320	104	100	102	0	58	54	54	0	2	NA	NA	5.1	2	8
48516	2	80	3	3	1	1.08	25705.892589	31324.832704	1	68	6264.9665408	66.7	39	63.65	5.66	57	49.5	89.8	12.9	7.8	29.41	2	NA	0	136	124	124	0	50	40	42	0	2	NA	NA	4.7	2	6
48518	1	54	3	5	1	5	90152.232156	91793.429921	2	71	18358.6859842	89.1	43	83.1	5.27	91	31.6	90.6	12.5	9.1	25.54	1	3	7440	114	116	110	0	82	80	78	0	2	NA	NA	5.5	2	6
48522	2	64	3	4	2	5	59522.803907	60214.153243	2	63	12042.8306486	103	40	61	6.27	46	29.4	89.9	13.1	5.9	19.86	2	NA	0	116	120	112	0	68	64	62	0	2	NA	NA	5.5	2	8
48524	1	46	1	4	1	0.94	21123.015117	22653.317136999998	2	72	4530.6634274	41.7	45	89.28	4.83	88	30.2	91.2	12.8	10.3	36.86	2	NA	240	114	116	106	0	82	80	82	0	2	NA	NA	5.7	2	6
48531	2	69	4	5	1	5	12310.329932	12595.285354	2	67	2519.0570708	127	43	79.56	6.61	51	37.2	87.3	13.5	7.2	24.54	1	3	0	144	142	142	0	68	66	64	0	1	1	NA	8.7	1	6
48532	1	69	4	2	2	1.28	6852.086052	6704.07838	1	59	1340.815676	39.5	43	99.01	5.22	85	31	96	12.3	4.7	22.62	1	3	520	122	114	114	0	70	70	68	0	2	NA	101	5.4	2	8
48538	1	47	1	4	2	5	18303.719761	18839.452695	2	64	3767.890539	90.4	44	74.26	5.05	73	26.7	92.8	11.9	6.8	35.54	2	NA	360	122	126	126	0	94	84	86	0	2	NA	NA	5.2	2	6
48543	2	80	3	5	1	4.81	28958.586427	32587.326729	2	68	6517.4653458	90.5	42	74.26	5.61	64	25.4	90.1	12.3	4.9	20.11	2	NA	480	186	178	178	0	72	70	72	0	1	1	NA	6.5	1	6
48552	2	52	3	5	2	5	89748.145182	90689.35381	2	62	18137.870762	108	43	79.56	4.61	46	35.9	91.1	12.1	5.3	21.22	2	NA	11580	114	124	126	0	84	78	76	0	2	NA	92	5.5	2	8
48553	1	62	4	4	1	3.43	7750.960967	7944.069793	2	67	1588.8139586	72	31	64.53	5	97	19.5	100.5	13.7	4.9	21.02	1	3	0	132	140	132	0	82	76	72	0	1	1	NA	5.2	2	8
48557	1	70	2	1	1	2.88	4697.309535	5249.821776	2	69	1049.9643552	45.3	44	93.7	6.11	85	46.3	89.7	12.4	5.4	23.99	2	NA	240	116	120	116	0	68	62	60	0	1	1	116	6.1	2	6
48558	1	51	1	4	2	0.92	17857.823601	19151.571836	2	65	3830.3143671999997	56.2	43	59.23	4.39	70	24.9	93.6	13.1	9.6	28.97	1	2	4440	126	124	124	0	78	78	80	0	2	NA	NA	5.5	2	6
48562	1	76	3	5	2	3.65	30052.773793	37625.231493	1	60	7525.0462986	118	42	116.69	4.72	106	11.7	103.2	12.5	4.4	27.47	1	3	6300	124	116	116	0	48	60	62	0	2	NA	91	4.9	2	7
48565	1	53	3	2	2	2.5	24672.29151	24717.403075	2	60	4943.4806149999995	96.7	38	71.6	5.5	58	31.7	86.9	12.5	5.9	28.76	2	NA	0	140	144	146	0	90	82	82	0	2	NA	108	5.6	2	6
48567	1	60	4	1	2	3.54	5689.981299	6216.8105	1	74	1243.3620999999998	37.8	38	85.75	4.83	56	35.3	99.1	12.9	6.1	20.6	1	2	1140	146	136	132	0	66	62	64	0	2	NA	NA	5.4	2	7
48569	2	46	3	5	2	5	82023.230723	85297.903679	1	63	17059.5807358	70.3	47	72.49	4.94	69	28.7	87.8	12	4.4	25.59	2	NA	2880	106	106	100	0	64	62	62	0	2	NA	95	5.7	2	7
48571	1	50	2	1	2	1.44	14772.347456	14808.856805	2	61	2961.771361	71.8	42	76.91	5.72	126	32.4	84.6	14.5	12.2	28.47	1	1	22400	154	154	154	0	82	82	78	0	2	NA	NA	6.9	2	7
48576	2	67	3	3	2	0.86	25164.264995	26233.590259	1	67	5246.7180518000005	31.1	41	53.04	5	82	42.4	90.5	13	7.5	32.27	1	1	4320	128	132	134	0	80	46	40	0	2	NA	89	5.9	2	5
48586	2	44	3	4	1	1.99	96068.404257	98806.513088	2	72	19761.302617600002	30.6	44	58.34	4.55	55	44.1	89.8	12.5	7.8	26.28	1	3	360	108	112	104	0	84	86	78	0	1	1	NA	5.3	2	4
48588	2	66	1	1	1	0.3	5782.233038	6330.883352	1	71	1266.1766704	53.6	41	63.65	5.5	75	38.4	96.9	13.1	7	23.46	2	NA	0	96	96	96	0	64	62	64	0	1	1	NA	5.4	2	6
48589	2	55	4	4	2	1.69	22105.505096	22859.742932	1	64	4571.9485864	48.5	42	63.65	5.61	127	31.8	85.5	14.4	10.8	47.71	2	NA	0	144	142	140	0	82	80	76	0	1	1	105	6.5	1	5
48594	2	68	1	1	2	1.29	8975.577102	9224.483217	2	65	1844.8966434000001	76	38	70.72	4.5	62	25.8	81.6	14.8	8.5	31.71	1	1	0	144	142	136	0	68	68	66	0	1	1	87	6	2	6
48596	1	61	3	5	1	5	59034.20809	61128.331513	2	72	12225.666302599999	62.8	45	78.68	5.66	124	20.2	86	13.6	5.7	40.12	2	NA	0	120	116	110	0	76	76	76	0	1	1	112	5.5	2	6
48597	1	60	3	2	2	0.88	15165.265799	15222.811897	1	62	3044.5623794	52	42	72.49	5.38	58	32.7	91.4	13.6	6.4	34.77	2	NA	0	142	136	0	124	72	70	0	68	1	1	105	5.6	2	6
48600	2	44	2	4	2	1.13	27235.087389	26914.477207	2	61	5382.8954414	58.7	44	53.92	4.11	61	31.5	75.6	14	6.3	27.7	2	NA	0	110	110	110	0	58	60	60	0	2	NA	NA	5	2	8
48605	2	52	3	5	2	0.87	29941.786071	30103.002808	2	59	6020.6005616	52.4	38	79.56	6.44	67	29	85.7	12.6	7.7	43.14	2	NA	3000	106	100	108	0	64	64	66	0	2	NA	NA	7.2	2	6
48609	1	77	3	3	1	1.79	7311.857854	7295.372153	2	69	1459.0744306000001	78.1	32	74.26	9.1	54	11.6	93	11.6	10.7	28.19	2	NA	1400	114	100	110	0	58	58	62	0	2	NA	109	6.2	2	7
48610	2	43	4	2	1	4.12	28558.830985	28439.534007	1	68	5687.9068013999995	16.8	39	72.49	4.94	47	34.7	97.8	12.6	7.6	33.94	1	1	0	100	104	106	0	70	70	68	0	1	1	101	5.3	2	6
48611	1	44	5	5	2	5	149088.294897	155643.495548	2	65	31128.699109600002	57.8	46	70.72	5.22	65	26.7	89.8	11.9	4.6	29.94	2	NA	4800	122	118	116	0	80	78	84	0	1	2	98	5.6	2	6
48616	2	62	3	4	2	5	24057.072431	24336.492081	2	63	4867.2984162	120	47	62.76	4.27	66	19.5	88.2	13.1	8.8	26.37	2	NA	0	146	146	146	0	88	90	88	0	1	1	NA	5.7	2	10
48617	2	76	3	5	1	5	32611.654115	32664.968842	1	65	6532.9937684	78.8	40	72.49	4.77	37	21.7	92.6	13.5	6.4	20.93	2	NA	4320	128	130	116	0	54	46	40	0	2	NA	89	5.5	2	8
48621	2	40	1	1	2	0.46	17735.221072	17999.05517	2	64	3599.811034	57.6	44	80.44	4.5	37	29.8	84.1	14.4	8.8	23.99	1	1	5760	108	118	118	0	66	70	74	0	2	NA	NA	5.4	2	8
48623	1	62	3	5	2	5	52939.841053	51794.690018	1	60	10358.9380036	82.8	39	99.01	6.22	89	32.6	93.1	12.5	3.9	26.37	2	NA	3640	166	174	170	0	86	90	94	0	1	1	128	5.5	2	7
48626	2	52	3	4	2	5	96663.55644	96356.539027	2	63	19271.3078054	52	40	69.84	5.27	90	38.3	87.6	12.1	5.4	32.71	2	NA	1680	118	118	116	0	82	80	78	0	2	NA	101	5.4	2	6
48629	1	80	3	5	2	5	28994.423922	30662.929632	2	61	6132.5859264	122	43	97.24	6.99	96	20.4	95.6	13.5	3.5	28.59	2	NA	10560	134	132	132	0	50	50	44	0	1	1	135	6.1	2	9
48640	1	51	2	1	2	1.42	10981.232541	11008.37228	2	62	2201.6744559999997	61.1	40	79.56	4.61	82	30.8	87.2	12.7	5.4	22.93	2	NA	13920	120	112	108	0	80	70	72	0	2	NA	NA	5.3	2	8
48642	1	53	2	3	2	1.18	9970.337025	9994.97837	1	62	1998.9956740000002	36.8	42	54.81	15.88	83	30.8	86.8	13	6.4	28.37	1	1	2080	114	108	104	0	66	70	66	0	2	NA	305	12	1	9
48643	2	79	3	4	1	3.85	39806.315534	39871.392357	2	67	7974.278471399999	46.2	39	91.05	5.27	80	30.2	86.9	12.6	5.4	34.43	2	NA	0	130	0	0	0	54	0	0	0	1	1	102	6.2	2	7
48644	1	40	3	5	2	4.37	79880.951378	81406.80441	1	62	16281.360881999999	45.8	43	72.49	4.66	59	22.3	88.6	12	5.6	24.92	2	NA	0	108	106	104	0	64	60	62	0	2	NA	NA	5	2	7
48645	1	61	3	1	2	1.18	20000.506508	22195.563434	2	62	4439.1126868	67.1	41	71.6	4.94	67	33.8	86.8	12.8	4.8	23.38	2	NA	10080	114	108	112	0	64	60	64	0	2	NA	NA	5.4	2	8
48647	1	44	4	2	1	0.19	23966.451957	23833.636325	2	68	4766.7272649999995	17.9	43	61.88	5	69	28.8	85.9	12.3	6.4	26.44	1	1	0	120	118	118	0	90	88	84	0	2	NA	NA	5.8	2	8
48648	1	61	4	2	2	1.64	6341.897876	6251.674872	2	62	1250.3349744	34.4	43	68.95	5.22	122	20.6	82.8	15.4	6.9	21.89	1	1	600	122	114	124	0	70	80	74	0	1	1	NA	5.2	2	4
48655	2	61	2	4	2	5	5583.541525	5667.89019	1	63	1133.578038	82.2	44	72.49	5.11	63	23.7	93.5	12.4	5.7	23.6	1	3	720	112	102	110	0	68	64	70	0	2	NA	NA	5.2	2	8
48657	2	75	2	3	2	1.47	9634.105961	10866.992287	1	71	2173.3984573999996	95.4	42	63.65	5.5	72	24.6	89.6	11.9	7.5	27.98	2	NA	60	162	148	134	0	64	62	62	0	1	1	105	5.6	2	6
48658	2	80	3	1	2	0.68	29947.598925	34190.953125	2	61	6838.190625	53.9	37	50.39	4.94	169	29.6	82.3	14.9	5.1	22.6	2	NA	0	190	188	184	0	62	50	58	0	1	1	94	5.8	1	6
48659	2	60	3	4	2	4.84	46176.022777	48863.004408	1	62	9772.6008816	55.5	46	54.81	5.5	55	33	86.1	13	5.4	30.84	1	3	160	132	128	114	0	80	68	66	0	2	NA	105	5.2	2	5
48670	2	72	3	3	2	2.19	31860.187616	31487.213368	1	61	6297.4426736000005	69.3	41	90.17	5.55	66	45.7	89.8	12.1	5.4	28.65	2	NA	0	130	126	126	0	80	80	68	0	2	NA	101	5.5	2	6
48672	2	80	3	3	2	4.9	31087.786588	33950.355893	1	60	6790.0711786	97.3	42	99.01	5.16	38	31.1	85.4	13.8	6.4	27.4	1	3	1260	138	146	136	0	60	60	58	0	2	NA	106	5.7	2	6
48690	2	48	1	4	1	1.81	13661.788192	13500.962257	2	69	2700.1924513999998	52.8	41	48.62	4.72	63	39.4	80.3	12.5	5.9	38.03	2	NA	60	132	138	124	0	78	86	76	0	2	NA	NA	5.8	2	7
48696	1	80	3	4	1	3.39	24669.697629	25699.897721	2	67	5139.9795442	24	40	73.37	4.66	51	28.8	94.4	12.7	5.7	24.7	2	NA	8400	146	136	128	0	72	68	68	0	2	NA	93	5.4	2	6
48701	1	49	3	4	2	5	101958.50178	105554.346609	2	64	21110.8693218	99	42	63.65	5.55	61	33.4	94.4	12	5	26.79	2	NA	9120	118	118	120	0	80	76	78	0	2	NA	110	5.2	2	7
48704	2	71	1	4	1	3.52	8873.656757	9595.5433	2	66	1919.1086599999999	63.1	44	74.26	5.05	59	33.9	91.9	12.1	6.1	27.67	2	NA	60	140	140	140	0	68	72	74	0	2	NA	100	5.1	2	6
48705	1	60	4	2	1	5	7237.067591	7146.446751	1	59	1429.2893502000002	36.2	44	81.33	6.66	39	24.8	71.1	13.6	7.9	24.66	2	NA	3600	128	134	0	140	72	72	0	76	1	1	NA	6.3	2	6
48706	2	40	1	5	2	3.63	16260.048478	16498.17537	2	74	3299.6350740000003	57	43	61	4.66	55	29.5	87.5	12.3	7.4	29.71	1	2	1520	96	94	98	0	68	68	68	0	2	NA	NA	5.3	2	6
48710	1	68	3	4	1	5	78642.920403	76941.781528	2	70	15388.356305600002	62.7	42	92.82	6.11	50	55	91.1	12.6	13.5	29.43	1	3	0	160	0	0	0	82	0	0	0	2	NA	117	6.5	2	8
48715	2	73	1	1	2	1.73	11249.145489	13497.125035	2	65	2699.425007	44.6	41	61	6.22	88	28.8	88	12.5	8.2	27.65	1	3	3120	158	158	154	0	78	86	88	0	1	1	114	5.8	1	8
48716	1	53	5	3	2	5	76861.666062	77918.373013	2	60	15583.6746026	77.4	46	72.49	5.77	62	41.2	90.7	12.4	5.1	26.52	1	3	1680	158	0	150	150	86	0	80	84	1	2	111	6	2	5
48718	2	80	3	4	2	1.47	27520.277867	30556.293184	1	61	6111.258636799999	70	37	72.49	4.88	76	30.8	91.1	13.4	7.5	31.56	2	NA	0	130	132	122	0	62	68	64	0	1	1	NA	5.5	2	6
48729	1	80	3	4	1	1.75	30714.402259	32864.647932	1	66	6572.9295864	73	47	90.17	5.88	67	26.6	86.9	14	8.5	29.84	1	3	1440	132	126	118	0	58	56	52	0	1	1	120	5	2	7
48730	2	44	3	2	2	0	36632.623653	36370.64655	2	61	7274.129309999999	56.2	38	69.84	5.11	67	17.5	97.9	13	10.8	27.51	1	1	24480	116	102	98	0	74	70	70	0	2	NA	101	5.2	2	3
48740	2	64	4	2	1	0.73	12310.329932	12114.281175	1	59	2422.856235	57.9	40	97.24	6.16	73	17.8	86.4	12.9	9.1	26.66	2	NA	40	124	122	130	0	80	86	84	0	1	1	118	5.4	2	3
48744	1	60	3	1	1	0.82	20889.055217	20437.200381	2	59	4087.4400761999996	81.8	48	83.98	5.38	56	40.2	87.7	13.1	7.1	21.94	1	3	720	124	122	124	0	92	88	90	0	2	NA	108	5.6	2	4
48751	2	52	1	3	1	5	11163.525083	11330.11148	1	65	2266.022296	23.3	44	72.49	5.44	56	31.7	83.2	12	8.1	38.4	1	3	0	92	94	96	0	74	70	70	0	1	1	NA	5.7	2	7
48765	2	54	5	3	2	1.17	27909.12082	27820.477422	1	67	5564.0954844	62	44	72.49	7.33	70	22.9	92.4	12.9	8.2	34.52	2	NA	200	124	118	126	0	64	64	64	0	1	1	NA	7.3	1	3
48766	2	59	3	4	1	5	76996.471369	77290.258565	1	70	15458.051712999999	44.7	42	63.65	6.61	76	38.3	87.2	12.8	5.9	32.01	2	NA	840	118	116	114	0	78	74	72	0	1	1	NA	5.5	3	7
48784	2	80	3	3	2	2.06	27520.277867	33097.794946	2	63	6619.558989200001	28.6	40	72.49	4.5	71	29.2	84.1	16.5	7.5	34.29	2	NA	1440	0	168	156	152	0	72	64	70	2	NA	NA	5.3	2	4
48786	1	69	3	3	2	2.42	18527.154771	18126.39062	1	61	3625.2781239999995	84.4	42	99.01	6.33	57	21.4	85.7	13.8	8.4	41.92	1	3	1440	132	134	130	0	86	84	88	0	1	1	125	6.3	2	7
48788	2	60	3	5	2	5	59522.803907	60214.153243	2	63	12042.8306486	91.5	41	70.72	4.61	48	35.1	89	13.1	9.2	47.17	2	NA	3960	150	148	148	0	44	50	48	0	1	1	NA	6.1	2	7
48790	1	45	4	4	1	3.49	28456.589778	28298.89101	2	67	5659.7782019999995	24.3	44	76.02	5.05	33	33.3	89.6	12.4	4.9	28.85	2	NA	21600	140	144	140	0	92	90	94	0	2	NA	NA	6.1	2	6
48797	1	80	2	4	1	1.06	5754.008811	7219.668837	2	69	1443.9337674	80.8	43	68.07	5.27	72	25.3	85.1	13	5.4	24.97	1	3	1200	154	150	140	0	78	60	72	0	2	NA	102	5.8	3	9
48800	2	42	3	3	2	4.08	65721.678129	65251.67153	1	60	13050.334306	97	44	72.49	4.55	51	20	92.3	11.8	11.6	25.04	1	1	360	114	124	110	0	70	70	78	0	2	NA	NA	5.1	2	10
48801	1	47	3	4	2	3.39	87268.464821	95342.126101	1	64	19068.4252202	64.9	43	72.49	4.77	47	27	92.1	12.4	6.1	29.2	2	NA	0	114	114	114	0	70	74	72	0	2	NA	91	4.9	2	7
48803	1	57	3	5	1	5	93268.334961	97565.800361	2	72	19513.1600722	64.6	45	112.27	4.5	75	23.6	94.7	13.4	6.4	25.5	2	NA	1400	110	112	110	0	84	84	84	0	2	NA	NA	5.3	2	7
48804	1	80	1	4	1	1.73	11694.49543	11732.780949	2	70	2346.5561898	37.1	41	92.82	4.39	52	21.2	91.6	12.1	6.1	22.82	2	NA	1920	120	144	148	0	84	80	76	0	2	NA	NA	5	2	8
48805	2	66	3	3	2	1.75	59356.356426	70522.677041	1	60	14104.535408200001	66.5	44	72.49	5.61	87	32.6	83.8	15.1	8.9	33.68	2	NA	0	166	166	160	0	66	62	64	0	2	NA	NA	5.9	2	9
48813	1	80	3	3	2	2.6	12286.859754	12422.002793	2	63	2484.4005586	50.6	39	102.54	5.77	73	15.4	103.6	14.8	12.9	31.47	2	NA	840	126	110	106	0	52	54	48	0	2	NA	111	5.7	2	5
48817	2	42	3	5	2	5	82023.230723	85297.903679	1	63	17059.5807358	69.2	39	63.65	4.11	56	27.5	91.3	12.1	8.1	31.38	2	NA	12780	120	122	128	0	70	68	64	0	1	1	NA	5.5	2	7
48821	2	51	1	5	2	0.97	16008.821232	15820.366133	1	71	3164.0732266	40	39	63.65	22.26	101	25.8	71.3	17.5	10.4	41.26	1	3	280	122	120	120	0	64	62	60	0	2	NA	NA	12	2	8
48823	2	60	3	5	2	5	59522.803907	61219.800211	2	63	12243.9600422	74.9	43	69.84	5.44	66	24.8	92.6	12.3	5.9	29.69	2	NA	20160	126	110	112	0	64	56	56	0	1	1	103	5.8	2	8
48826	1	71	3	3	2	2.14	13936.381316	16070.242911	2	60	3214.0485822	64.5	44	104.31	5.77	30	33.9	91.4	12.7	6.8	33.69	1	3	4800	148	148	146	0	64	62	64	0	1	1	113	6.5	1	8
48827	2	54	3	5	2	2.59	40406.845696	40278.507719	2	60	8055.7015438	68.1	40	75.14	7.83	157	27	90.1	13.1	4.9	36	1	3	0	142	0	0	0	78	0	0	0	1	1	NA	6	2	7
48830	1	45	3	4	2	1.06	41804.820143	41796.869165	2	64	8359.373833	114	43	71.6	5.05	53	40.7	91.8	13.2	9.5	39.07	1	1	0	154	138	152	0	110	104	106	0	1	1	NA	5.9	2	8
48833	2	71	3	2	2	3.08	36091.211725	38635.430349	2	63	7727.086069800001	100	38	75.14	4.27	94	31.3	95.4	12.9	5.3	32.09	1	3	0	110	110	106	0	64	64	62	0	1	1	84	5.4	2	7
48846	2	51	1	1	1	1.16	15324.080621	15828.073749	1	66	3165.6147498	55.3	46	54.81	4.88	82	31.8	86.5	12.6	9.1	29.8	2	NA	0	124	124	128	0	66	68	70	0	2	NA	NA	5.5	2	8
48851	2	60	1	2	2	2.57	4165.506946	4225.963772	1	64	845.1927544	46.2	40	45.97	10.55	76	22.1	91.9	13.7	6.2	46.1	2	NA	9600	142	144	150	0	64	68	70	0	1	1	NA	7.5	1	5
48853	1	59	3	4	2	5	83459.201226	83611.800559	2	63	16722.3601118	42.7	47	111.38	4.11	34	32.4	92.6	12.3	6.6	29.33	1	3	9920	122	130	128	0	86	78	86	0	1	1	NA	5.5	2	7
48859	1	65	4	2	2	1.42	9938.910884	9780.42001	2	65	1956.084002	67.7	43	116.69	5.55	68	30.3	71.9	14.2	3.8	29.57	1	3	0	134	130	132	0	72	68	76	0	1	1	106	6.3	2	9
48860	1	79	3	1	2	1.61	8872.862854	8711.437723	1	67	1742.2875445999998	58.6	42	90.17	5.22	72	17.7	93.9	12.2	7.4	25.61	1	3	12720	126	130	124	0	50	50	54	0	2	NA	NA	5.2	2	6
48864	2	60	2	4	2	0.76	7294.599204	7932.534468	2	61	1586.5068936	64	42	48.62	10.77	92	22.3	77.3	15	11.6	33.93	2	NA	240	164	148	148	0	66	64	62	0	1	1	NA	8.5	1	5
48866	2	53	4	5	1	4.31	25939.859416	28120.691575	1	72	5624.138315	25.4	46	63.65	5	59	34.5	83.1	14.4	5.1	28.08	1	3	0	118	124	126	0	72	78	78	0	2	NA	100	5.6	2	6
48871	2	80	3	4	2	2.31	28803.106253	32412.363657	2	62	6482.4727314	116	39	56.58	6.88	77	33.3	93.9	12.7	9.2	24.43	2	NA	660	152	0	0	0	42	0	0	0	2	NA	NA	5.9	2	6
48884	1	60	4	3	2	1.32	9511.841767	9250.313976	2	61	1850.0627952	66	45	103.43	4.39	59	25	88.9	13.6	7.4	29.81	2	NA	3420	126	128	134	0	80	84	80	0	1	1	NA	5.7	2	6
48886	1	66	3	5	1	5	48247.054924	48639.629791	2	68	9727.9259582	76.9	42	74.26	5.16	45	28.3	92.8	11.9	7.5	26.75	1	3	2400	110	110	110	0	62	66	66	0	2	NA	NA	5.6	2	6
48887	1	72	4	2	2	3.07	10181.512287	10854.10805	1	63	2170.82161	70.8	42	99.01	20.48	56	37	89.7	12.8	4.6	25.81	2	NA	3360	150	146	144	0	84	86	92	0	2	NA	390	9	1	8
48917	1	80	3	2	1	0.95	11102.282282	12197.141907	1	65	2439.4283814	73.4	40	125.53	6.33	96	35.5	93.5	12.5	5.1	31.67	1	1	0	124	132	126	0	76	62	68	0	1	1	125	5.8	2	8
48922	1	40	3	3	1	2.42	106208.004628	108580.228773	2	70	21716.0457546	59.4	46	104.31	3.89	66	28.8	91.8	12	10.9	31.55	2	NA	120	88	84	82	0	58	60	56	0	1	1	NA	4.3	2	7
48924	2	62	3	5	1	5	45821.899457	48488.274661	2	69	9697.654932200001	93.6	44	83.1	5.16	79	25	90.7	12.2	6.6	34.11	1	3	720	134	126	140	0	86	92	84	0	1	1	NA	5.7	2	7
48927	1	67	1	1	2	1.84	9107.121547	10083.143255	2	65	2016.6286510000002	61.3	41	51.27	5.11	116	21.5	92.6	12	6.9	23.33	1	1	29280	120	118	0	0	54	58	0	0	2	NA	98	5.4	2	6
48932	1	58	2	1	2	2.64	14772.347456	14808.856805	2	61	2961.771361	61.5	40	87.52	5.66	123	31.2	85.4	12.5	7.1	27.7	1	3	0	132	120	126	0	66	64	60	0	2	NA	105	5.9	2	7
48934	1	57	1	1	1	0.73	16143.008083	17312.522839	1	66	3462.5045678	80.9	44	63.65	5.72	78	18.9	91.9	12.6	7.8	25.14	1	3	13440	140	138	138	0	82	84	86	0	1	2	110	5.5	3	6
48939	2	80	2	5	1	2.25	14469.384855	15181.783344	1	72	3036.3566688	36.7	43	72.49	9.49	79	34	93.6	12	9.2	25.02	2	NA	0	114	110	106	0	70	70	70	0	1	1	NA	6.5	3	6
48941	2	47	3	4	1	3.43	80582.494226	84824.833307	2	73	16964.966661399998	72	45	64.53	5.22	60	35.6	93	12.6	7.8	18.3	2	NA	0	110	108	110	0	58	66	62	0	2	NA	102	5.3	2	8
48948	2	64	3	4	1	5	45831.354851	46363.679853	1	70	9272.7359706	73.1	36	90.17	5.55	65	25.8	78.9	13.9	3.8	20.57	1	3	0	134	136	142	0	68	68	74	0	1	1	107	5.2	2	8
48949	1	51	3	4	2	1.42	24155.229924	25217.676216	1	67	5043.5352432	43	43	71.6	7.44	64	25	90.5	12.8	7.5	30.7	1	1	0	124	128	120	0	62	64	64	0	2	NA	145	6.6	2	5
48951	2	64	1	4	2	1.57	5389.258636	5860.565974	2	60	1172.1131948	57.8	38	54.81	5.66	112	32.2	90.9	12.2	6.1	30.39	2	NA	2880	104	102	90	0	68	70	66	0	2	NA	NA	5.7	2	7
48953	2	56	3	3	2	1.98	30689.929081	32532.996992	1	61	6506.5993984	27.7	44	54.81	4.44	73	43	89	12.3	9.8	42.71	1	1	0	154	150	138	0	70	68	62	0	1	1	NA	6.1	1	6
48964	2	68	3	3	1	0.7	53804.763698	69407.193113	2	70	13881.4386226	66.8	45	49.5	5.27	79	34	90.7	13.5	10.7	27.23	1	1	0	114	114	114	0	64	62	56	0	2	NA	NA	6.1	2	4
48971	2	44	1	3	2	1.79	20703.802309	20460.078111	2	60	4092.0156221999996	77.1	48	51.27	5.44	59	35.4	88.1	13.9	6.1	26.22	2	NA	960	120	118	116	0	68	68	68	0	2	NA	NA	5.4	2	8
48985	1	80	3	1	1	2.14	27090.205106	27879.748254	2	66	5575.949650799999	74	40	112.27	13.16	51	26.5	91.9	12.9	8.3	38.06	1	3	0	150	136	138	0	50	52	50	0	1	1	NA	7.7	1	6
48987	2	49	1	2	1	0.7	23849.405801	23568.651705	1	71	4713.730341	96.9	47	63.65	4.16	96	34	103.2	12.8	6.1	19.21	1	1	0	116	108	110	0	66	64	62	0	2	NA	89	5.1	2	8
48991	1	66	4	4	1	3.21	5593.729556	5416.924364	1	59	1083.3848728	31.6	47	90.17	5	69	42.9	84.4	15.8	9.4	26.16	1	1	1560	148	138	134	0	70	54	50	0	1	1	NA	5.3	2	6
48993	2	47	4	5	1	3.32	24223.258043	24122.071777	1	68	4824.4143554	73.6	45	72.49	4.72	77	31.4	84.8	13.1	5.8	20.58	2	NA	1440	92	104	0	92	62	58	0	60	2	NA	NA	5.3	2	8
49000	2	63	3	5	2	5	62262.256353	64037.3545	2	59	12807.4709	65.9	42	60.11	4.55	43	34.5	87.5	12.6	5.9	29.2	2	NA	600	122	106	106	0	60	64	64	0	2	NA	89	5.9	2	7
49001	1	76	1	1	1	1.02	6078.549403	6626.962524	1	70	1325.3925047999999	60.3	46	134.37	6.83	27	30.4	90.7	12.6	8.3	30.75	1	3	0	138	140	132	0	54	50	54	0	1	1	NA	6.4	1	7
49003	1	71	3	5	2	4.29	45016.766248	46777.451479	2	65	9355.4902958	25.9	42	96.36	16.32	90	23.8	87.4	13.5	7.4	32.74	2	NA	1200	124	122	116	0	76	64	68	0	2	NA	296	8.3	1	8
49004	2	72	5	5	1	5	37685.561075	38319.16173	2	71	7663.832346	70.9	30	58.34	6.11	72	19.8	95	12.8	9	21.97	2	NA	1440	134	126	118	0	58	64	68	0	2	NA	NA	4.7	2	7
49008	2	61	4	3	1	3	12310.329932	12093.14385	2	67	2418.6287700000003	73.2	40	57.46	6.16	80	16.3	88	17	11.9	31.45	1	1	0	136	134	128	0	78	80	74	0	1	1	NA	5.4	2	6
49013	1	62	4	4	1	2.12	7237.067591	7008.320186	1	59	1401.6640372	40.6	41	99.01	4.83	95	47	93.1	14.1	9.5	26.17	1	1	800	158	150	148	0	70	70	78	0	2	NA	NA	6.2	2	8
49028	1	60	4	5	2	5	10497.324363	10758.856577	2	65	2151.7713154000003	32.3	38	83.1	4.66	70	33.1	93	13.8	7.1	21.54	2	NA	16080	122	116	118	0	74	66	66	0	2	NA	91	5.8	2	5
49035	2	60	3	5	1	5	66189.384536	70040.943196	2	72	14008.188639199998	75.4	44	54.81	4.94	56	29.9	86.6	12.8	5.4	36.67	2	NA	240	146	150	150	0	78	84	72	0	1	1	91	5.8	2	8
49039	1	80	1	1	1	1.33	6942.157898	7376.161005	1	65	1475.232201	18.3	33	90.17	4.44	108	18.5	87.4	14.8	8.3	21.57	2	NA	0	142	0	0	0	62	0	0	0	2	NA	91	5	2	9
49045	1	40	1	2	1	0.58	23561.090529	24686.747178	1	66	4937.3494356	49.6	45	81.33	4.94	65	36.8	86.9	12.2	11.5	32.8	1	3	0	130	128	124	0	76	72	74	0	2	NA	NA	6	2	7
49050	1	61	3	5	2	5	79310.135344	78319.42593	2	60	15663.885186	71	43	100.78	9.6	95	37.3	90.2	12.8	4.4	30.31	1	3	1560	156	150	152	0	98	96	92	0	1	1	NA	5.7	1	7
49061	2	76	3	4	2	5	42969.403729	43039.651685	1	69	8607.930337	86	45	72.49	4.72	40	46.5	95.9	12.2	6.4	24.17	2	NA	1460	136	126	124	0	60	60	56	0	2	NA	92	5.1	2	7
49062	1	47	3	4	2	4.84	72445.236257	72431.457691	1	60	14486.291538200001	72.9	40	90.17	4.72	64	20.3	87.9	12.4	7.4	23.5	2	NA	5340	110	106	114	0	70	64	68	0	2	NA	94	5.1	2	7
49066	1	60	3	5	2	5	61019.914918	62448.590931	2	61	12489.7181862	121	48	78.68	5.61	55	42	94.7	12.2	7.8	21.89	2	NA	960	120	120	120	0	72	70	72	0	2	NA	104	5.3	2	7
49069	1	58	2	2	1	2.99	8616.625474	9116.435113	2	70	1823.2870226	62.7	42	82.21	5.11	86	26.7	90.7	12.1	7.6	27.8	2	NA	240	106	104	100	0	58	58	56	0	2	NA	NA	6.4	1	8
49074	1	80	3	2	2	2.12	20862.853396	22337.823452	1	61	4467.5646904000005	61.2	40	61.88	7.77	76	18.8	99.6	12.7	7.9	25.72	2	NA	600	138	130	124	0	68	64	60	0	2	NA	NA	6.1	2	7
49075	2	63	4	4	2	1.32	9560.867353	10357.303741	1	62	2071.4607482	56.9	42	72.49	5.27	112	34.3	79.9	15.1	12.2	35.49	1	1	120	132	130	0	128	72	76	0	70	1	1	103	5.8	2	6
49077	1	79	4	1	1	1.1	11283.632501	11475.703691	1	59	2295.1407382	40.9	41	99.01	4.5	73	18	93.5	14.4	5.9	27.07	2	NA	0	168	158	152	0	68	64	62	0	1	1	NA	5.5	2	8
49078	2	45	3	4	1	5	80250.366559	82537.635085	2	68	16507.527017	87.7	42	79.56	4.66	82	26	89.8	11.6	9.1	24.36	2	NA	480	118	114	114	0	86	88	94	0	1	1	NA	5	2	6
49081	1	47	5	5	1	0.48	99233.914295	100993.740177	1	68	20198.7480354	36.5	40	90.17	5.61	65	26.5	91.1	12.4	7.6	28.91	2	NA	12080	106	110	116	0	72	60	64	0	2	NA	NA	5.7	2	7
49084	1	80	3	3	1	5	20267.710819	20577.659241	1	73	4115.5318482	73.3	44	99.01	5.33	101	22.2	86.4	12.9	8.5	27.21	2	NA	1920	160	154	158	0	96	90	86	0	2	NA	103	5.8	2	7
49092	1	80	3	5	1	5	17222.358424	17411.78696	1	70	3482.3573920000003	70.6	40	90.17	5.61	88	18.8	92.4	12.7	7.6	24.42	1	1	0	122	0	136	0	70	0	66	0	1	1	107	5.1	2	10
49095	2	66	3	4	2	2.86	59522.803907	60214.153243	2	63	12042.8306486	81.1	40	68.95	5.77	54	38.8	84.7	13.8	4.9	36.28	2	NA	0	128	124	112	0	84	84	74	0	2	NA	109	6.7	2	7
49100	1	80	3	3	2	3.37	27153.508117	27568.759107	2	61	5513.7518214	95.8	43	85.75	12.49	35	26.3	91.8	12.7	5.6	27.02	2	NA	0	126	124	122	0	64	52	54	0	1	1	NA	9.2	1	7
49103	2	51	1	4	2	3.92	12261.112306	12116.775062	1	60	2423.3550124000003	99.8	44	72.49	4.66	66	25.9	89.8	13.7	4.4	19.76	2	NA	760	102	114	106	0	74	78	78	0	2	NA	92	5.6	2	8
49106	2	65	3	4	2	1.25	27908.518021	33158.763806	2	60	6631.7527612	54.7	41	68.95	6.55	46	29	86.1	13.8	7.1	36.65	1	3	0	152	148	148	0	70	80	70	0	1	1	125	6.6	1	6
49114	1	41	4	3	1	2.88	28456.589778	30702.717318	2	67	6140.5434636	37.5	43	99.89	4.61	43	42.6	87.3	13.1	3.9	27.84	2	NA	4080	114	106	116	0	78	70	74	0	2	NA	90	6.1	2	7
49116	1	74	3	5	2	5	28004.102782	28760.48272	1	63	5752.096544	94.4	40	99.01	7.66	50	17.2	91	13.5	5.4	21.92	1	3	6240	110	104	104	0	56	58	54	0	1	1	NA	5.2	2	7
49117	2	45	3	4	2	4.46	79169.180089	82329.908711	2	60	16465.981742199998	51.9	39	63.65	4.83	47	24.8	89.2	12.9	9.9	27.97	1	1	14520	142	140	0	0	98	96	0	0	2	NA	NA	5	2	6
49120	2	60	3	3	2	3.13	55604.39463	57967.236699	1	67	11593.447339800001	37.7	46	90.17	5.22	52	34.2	93.5	12.3	6.1	21.47	1	1	0	156	160	154	0	68	72	70	0	2	NA	NA	5.3	2	6
49121	1	71	2	1	2	0.4	9073.888819	10326.080401	2	61	2065.2160802	51.3	41	106.08	6.22	91	25.2	91.2	12.7	7.4	30.9	2	NA	7680	138	126	128	0	74	72	74	0	2	NA	124	6.1	2	5
49127	2	42	3	5	2	5	133946.350758	132988.437469	2	61	26597.6874938	57	37	68.95	7.05	104	24	85.7	12.8	7.5	40.76	1	3	80	134	122	134	0	72	64	76	0	1	1	126	6.2	9	7
49131	1	68	3	5	2	4.38	49593.472221000004	48520.707081	1	67	9704.1414162	60.9	35	107.85	4.88	55	14.5	97	13.9	5.7	27.35	1	3	8640	118	108	110	0	70	70	70	0	2	NA	NA	4.4	2	6
49134	1	40	4	4	1	1.07	14319.707816	14104.173449	2	70	2820.8346898	38.2	42	88.4	3.77	62	27.8	85.9	12.1	12.2	41.91	1	3	960	106	114	112	0	72	76	74	0	2	NA	NA	5.3	2	6
49149	1	69	3	3	2	2.86	47908.546222	51144.040417	2	63	10228.8080834	69.1	44	81.33	9.88	80	25.3	86	12.2	5.3	26.16	2	NA	180	126	134	126	0	72	70	70	0	1	2	NA	6.6	3	7
[truncated: 11,911 more rows]
